# Supplementary material for: Awareness, susceptibility, and use of oral nicotine pouches and comparative risk perceptions with smokeless tobacco among young adults in the United States
Source: PLoS One. 2023 Jan 30;18(1):e0281235. doi: 10.1371/journal.pone.0281235 (PMC9886243; doi:10.1371/journal.pone.0281235)
Supplement: S1 Data — (XLSX) [file pone.0281235.s003.xlsx]

## Sheet: Data PLOS R1
Age	Sex	Hispanic_NY	Race_Correct	Race_OBW	Subjective_Financial	Any_LT_Vape_Product	LT_Product_Cig	LT_Product_Hookah	LT_Product_Cigar	LT_Product_Smokeless	TFN_Pouch_Heard_1	TFN_Risk_Pouch_1_1	TFN_Risk_Pouch_1_2	TFN_Risk_Pouch_1_3	TFN_Risk_Pouch_1_4	TFN_Risk_Pouch_1_5	TFN_Risk_Pouch_1_6	TFN_Risk_Pouch_1_7	TFN_Risk_Pouch_1_8	TFN_Risk_Pouch_1_9	TFN_Risk_Pouch_1_10	TFN_Risk_Pouch_1_11	TFN_Risk_Pouch_1_12	TFN_Risk_Pouch_1_13	TFN_Use_Pouch_1	TFN_Pouch_Year_1	TFN_Pouch_1_Suscept_NY	Risk_Average_1	Pouch_NSU	Recoded_NP_Status	Total_Products_Used	Total_Products_Used_NO_NP	Products_2_or_More
18	0	0	14	1	1	0	0	0	0	0	0	3	3	3	3	3	3	3	3	3	3	3	3	3	0	0	0	3	0	1	0	0	0
18	0	0	3	1	3	0	0	0	0	0	0	4	4	3	3	3	3	3	3	3	3	3	3	2	0	0	0	3.07692	0	1	0	0	0
18	0	0	1	3	4	0	0	0	0	0	0	1	2	2	1	1	2	2	2	4	1	1	1	2	0	0	0	1.69231	0	1	0	0	0
18	0	1	6	1	4	0	0	0	0	0	0	4	5	5	5	2	2	1	2	2	5	1	5	5	0	0	0	3.38462	0	1	0	0	0
18	0	0	1	3	2	0	0	0	0	0	0	4	3	3	3	3	3	3	3	3	3	3	4	3	0	0	0	3.15385	0	1	0	0	0
18	0	0	3	1	3	0	0	0	0	0	0	3	2	3	3	4	3	3	4	4	2	3	3	5	0	0	0	3.23077	0	1	0	0	0
22	0	1	13	1	2	0	0	0	0	0	0	2	2	2	2	4	2	3	3	3	2	3	2	4	0	0	0	2.61538	0	1	0	0	0
19	0	0	3	1	2	0	0	0	0	0	0	1	1	1	3	3	3	3	3	3	3	3	2	1	0	0	0	2.30769	0	1	0	0	0
25	0	0	1	3	3	0	0	0	0	0	0	2	2	3	3	3	3	3	3	3	3	3	3	2	0	0	0	2.76923	0	1	0	0	0
23	0	0	1	3	4	0	0	0	0	0	0	1	1	1	3	3	2	3	3	2	4	3	1	1	0	0	0	2.15385	0	1	0	0	0
23	0	0	1	3	2	0	0	0	0	0	0	3	3	3	3	3	3	3	3	3	3	3	3	3	0	0	0	3	0	1	0	0	0
19	0	1	8	3	4	0	0	0	0	0	0	1	1	1	1	3	2	2	3	3	3	1	1	1	0	0	0	1.76923	0	1	0	0	0
24	0	1	8	3	4	0	0	0	0	0	0	2	2	3	3	3	3	3	3	3	3	3	3	2	0	0	0	2.76923	0	1	0	0	0
19	0	1	8	3	1	0	0	0	0	0	0	1	1	1	4	2	3	3	3	3	4	2	2	2	0	0	0	2.38462	0	1	0	0	0
19	0	0	1	3	2	0	0	0	0	0	0	1	1	1	1	1	1	1	1	1	1	1	1	1	0	0	0	1	0	1	0	0	0
24	0	0	1	3	3	0	0	0	0	0	0	3	3	2	3	3	3	3	3	3	3	3	2	2	0	0	0	2.76923	0	1	0	0	0
21	0	0	1	3	4	0	0	0	0	0	0	1	1	5	3	2	3	3	3	3	3	3	1	1	0	0	0	2.46154	0	1	0	0	0
19	0	0	1	3	2	0	0	0	0	0	0	3	3	3	3	3	3	3	3	3	3	3	3	3	0	0	0	3	0	1	0	0	0
19	0	1	8	3	1	0	0	0	0	0	0	3	3	3	3	3	3	3	2	3	3	3	3	3	0	0	0	2.92308	0	1	0	0	0
19	0	0	3	1	4	0	0	0	0	0	0	1	2	2	2	3	3	3	3	3	3	3	3	2	0	0	0	2.53846	0	1	0	0	0
25	0	1	6	1	2	0	0	0	0	0	0	3	3	3	3	3	3	3	3	3	3	3	3	3	0	0	0	3	0	1	0	0	0
25	0	1	15	1	1	0	0	0	0	0	0	1	1	1	3	3	2	2	3	3	3	3	1	1	0	0	0	2.07692	0	1	0	0	0
21	0	0	2	2	3	0	0	0	0	0	0	1	1	1	1	1	1	1	1	1	1	1	1	1	0	0	0	1	0	1	0	0	0
21	0	1	6	1	4	0	0	0	0	0	0	2	2	2	2	3	2	2	3	2	3	2	2	2	0	0	0	2.23077	0	1	0	0	0
21	0	0	2	2	1	0	0	0	0	0	0	5	5	5	3	5	3	3	3	3	3	3	3	3	0	0	0	3.61538	0	1	0	0	0
25	0	0	3	1	2	0	0	0	0	0	0	2	3	2	3	3	3	3	3	3	3	3	3	2	0	0	0	2.76923	0	1	0	0	0
21	0	1	15	1	1	0	0	0	0	0	0	1	1	1	3	3	3	3	3	3	3	3	2	1	0	0	0	2.30769	0	1	0	0	0
22	0	1	13	1	2	0	0	0	0	0	0	1	1	2	3	3	3	3	2	3	3	3	4	1	0	0	0	2.46154	0	1	0	0	0
19	0	1	8	3	4	0	0	0	0	0	0	3	3	3	3	3	3	3	3	3	3	3	3	3	0	0	0	3	0	1	0	0	0
21	0	1	15	1	2	0	0	0	0	0	0	5	3	3	3	3	3	4	3	4	4	3	4	3	0	0	0	3.46154	0	1	0	0	0
20	0	1	8	3	2	0	0	0	0	0	0	2	1	3	3	3	1	2	2	3	3	1	1	1	0	0	0	2	0	1	0	0	0
21	1	0	2	2	2	0	0	0	0	0	0	3	3	3	3	3	3	3	3	3	3	3	3	3	0	0	0	3	0	1	0	0	0
21	1	0	3	1	2	0	0	0	0	0	0	1	1	1	3	3	3	2	3	3	5	3	1	1	0	0	0	2.30769	0	1	0	0	0
19	1	1	6	1	3	0	0	0	0	0	0	2	3	2	3	2	2	2	3	1	1	2	1	2	0	0	0	2	0	1	0	0	0
20	1	0	1	3	4	0	0	0	0	0	0	3	3	3	3	3	3	3	3	3	3	3	3	3	0	0	0	3	0	1	0	0	0
22	1	0	2	2	2	0	0	0	0	0	0	2	4	2	2	2	3	3	3	3	3	3	2	4	0	0	0	2.76923	0	1	0	0	0
25	1	1	8	3	2	0	0	0	0	0	0	3	3	3	3	3	3	3	3	3	3	3	3	3	0	0	0	3	0	1	0	0	0
18	1	0	3	1	3	0	0	0	0	0	0	3	3	3	3	3	3	3	3	3	3	3	3	3	0	0	0	3	0	1	0	0	0
21	1	1	8	3	4	0	0	0	0	0	0	3	1	1	3	2	3	3	2	3	3	3	4	2	0	0	0	2.53846	0	1	0	0	0
25	1	0	3	1	2	0	0	0	0	0	0	2	1	3	3	2	3	2	3	3	4	3	2	2	0	0	0	2.53846	0	1	0	0	0
18	1	0	1	3	1	0	0	0	0	0	0	4	3	5	3	2	3	1	3	1	3	1	3	1	0	0	0	2.53846	0	1	0	0	0
21	1	0	3	1	3	0	0	0	0	0	0	1	1	3	3	3	3	3	1	4	1	4	1	1	0	0	0	2.23077	0	1	0	0	0
18	1	0	1	3	4	0	0	0	0	0	0	2	2	3	3	4	4	3	3	3	4	3	4	2	0	0	0	3.07692	0	1	0	0	0
21	1	1	6	1	4	0	0	0	0	0	0	3	3	3	4	3	4	3	4	4	4	4	2	4	0	0	0	3.46154	0	1	0	0	0
18	1	0	2	2	2	0	0	0	0	0	0	2	2	3	1	3	1	2	2	2	1	2	2	1	0	0	0	1.84615	0	1	0	0	0
20	1	1	15	1	2	0	0	0	0	0	0	1	1	1	1	1	1	1	1	1	1	1	1	1	0	0	0	1	0	1	0	0	0
22	1	0	2	2	4	0	0	0	0	0	0	4	2	4	2	2	4	3	3	1	1	1	2	2	0	0	0	2.38462	0	1	0	0	0
21	1	1	8	3	4	0	0	0	0	0	0	1	1	3	2	1	3	3	3	3	3	3	1	3	0	0	0	2.30769	0	1	0	0	0
19	0	0	1	3	3	0	0	0	0	0	0	1	1	1	3	2	3	3	3	3	4	3	2	2	0	0	0	2.38462	0	1	0	0	0
20	1	0	5	1	1	0	0	0	0	0	0	3	3	3	3	2	3	4	4	4	3	3	4	3	0	0	0	3.23077	0	1	0	0	0
20	0	0	14	1	1	1	0	0	0	0	0	3	3	3	3	3	3	3	3	3	3	3	3	3	0	0	0	3	0	1	1	1	0
24	0	0	1	3	3	0	1	0	0	0	0	2	2	2	2	2	2	2	2	2	2	2	2	2	0	0	0	2	0	1	1	1	0
24	0	1	8	3	2	0	1	0	0	0	0	3	3	3	3	3	3	3	3	3	3	3	3	3	0	0	0	3	0	1	1	1	0
25	0	0	1	3	3	0	1	0	0	0	0	3	3	3	3	3	3	3	3	3	3	3	3	3	0	0	0	3	0	1	1	1	0
24	0	0	1	3	2	0	1	0	0	0	0	1	1	1	1	1	1	1	1	1	1	1	1	1	0	0	0	1	0	1	1	1	0
19	0	0	1	3	2	1	0	0	0	0	0	1	1	1	3	4	3	3	3	3	3	3	1	1	0	0	0	2.30769	0	1	1	1	0
20	1	0	1	3	1	1	0	1	0	0	0	1	1	3	1	1	3	2	3	1	3	1	4	1	0	0	0	1.92308	0	1	2	2	1
25	0	0	1	3	2	1	0	0	0	0	0	3	3	2	3	3	3	4	3	4	4	2	4	3	0	0	0	3.15385	0	1	1	1	0
23	0	1	8	3	4	1	1	1	0	0	0	1	1	1	1	1	1	1	1	1	2	1	1	1	0	0	0	1.07692	0	1	3	3	1
20	0	0	2	2	2	1	0	0	0	0	0	2	2	2	3	2	4	4	3	4	4	3	3	2	0	0	0	2.92308	0	1	1	1	0
22	0	0	1	3	3	1	1	1	1	0	0	3	1	1	1	3	1	3	3	1	3	4	5	3	0	0	0	2.46154	0	1	4	4	1
20	0	1	9	2	2	1	1	0	1	0	0	3	3	3	3	3	3	3	3	3	3	3	3	3	0	0	0	3	0	1	3	3	1
19	0	1	15	1	1	0	1	0	0	0	0	4	4	1	2	1	3	3	3	3	1	4	3	1	0	0	0	2.53846	0	1	1	1	0
25	0	0	1	3	3	0	1	0	0	0	0	2	2	2	2	3	4	3	4	3	3	4	4	1	0	0	0	2.84615	0	1	1	1	0
23	0	1	6	1	2	0	1	0	0	0	0	1	1	1	1	3	1	3	3	3	3	3	2	3	0	0	0	2.15385	0	1	1	1	0
22	0	0	1	3	3	0	1	0	0	0	0	2	3	3	3	3	3	3	3	3	3	3	2	2	0	0	0	2.76923	0	1	1	1	0
25	0	0	1	3	3	0	0	0	1	0	0	2	3	3	3	3	4	3	4	4	3	3	4	2	0	0	0	3.15385	0	1	1	1	0
24	0	1	8	3	4	0	1	0	0	0	0	4	2	1	4	3	2	2	2	3	3	1	2	2	0	0	0	2.38462	0	1	1	1	0
24	0	1	8	3	2	0	1	0	0	0	0	1	1	1	3	3	3	3	3	3	3	3	3	1	0	0	0	2.38462	0	1	1	1	0
19	0	1	8	3	3	0	0	0	1	0	0	2	1	1	4	1	4	2	1	4	4	1	2	1	0	0	0	2.15385	0	1	1	1	0
21	0	1	8	3	2	1	0	0	0	0	0	3	3	3	3	3	3	3	3	3	3	3	3	3	0	0	0	3	0	1	1	1	0
21	0	0	2	2	2	1	0	0	1	0	0	1	1	1	3	3	4	3	4	3	4	3	1	1	0	0	0	2.46154	0	1	2	2	1
24	1	0	1	3	3	1	0	0	0	0	0	3	3	1	3	3	3	3	3	3	3	2	2	2	0	0	0	2.61538	0	1	1	1	0
22	0	1	8	3	2	1	0	0	0	0	0	2	2	2	3	3	3	3	3	3	3	3	3	2	0	0	0	2.69231	0	1	1	1	0
20	0	1	9	2	4	0	0	1	0	0	0	1	1	1	4	5	3	3	3	3	3	3	3	1	0	0	0	2.61538	0	1	1	1	0
22	0	0	1	3	1	1	0	1	0	0	0	1	1	1	1	1	1	1	1	1	3	1	1	1	0	0	0	1.15385	0	1	2	2	1
25	0	0	3	1	3	1	0	1	1	0	0	1	2	2	3	4	3	3	3	3	3	3	1	1	0	0	0	2.46154	0	1	3	3	1
24	0	1	8	3	2	1	0	0	0	0	0	2	2	2	2	2	2	2	2	2	2	2	2	2	0	0	0	2	0	1	1	1	0
25	0	1	9	2	2	1	0	1	1	0	0	1	1	3	3	3	3	3	3	3	3	3	1	1	0	0	0	2.38462	0	1	3	3	1
19	0	0	2	2	2	1	0	1	0	0	0	4	2	4	3	3	3	3	2	3	3	3	4	3	0	0	0	3.07692	0	1	2	2	1
22	0	0	14	1	2	1	1	0	0	0	0	1	1	1	1	1	1	1	1	1	1	1	1	1	0	0	0	1	0	1	2	2	1
24	0	0	1	3	3	1	0	1	0	0	0	1	1	1	3	3	3	3	3	3	3	3	3	1	0	0	0	2.38462	0	1	2	2	1
20	1	0	1	3	1	0	1	0	0	0	0	4	4	4	3	3	4	3	3	3	2	3	5	4	0	0	0	3.46154	0	1	1	1	0
22	1	1	8	3	2	0	0	1	0	0	0	3	3	3	3	3	3	3	3	3	3	3	3	3	0	0	0	3	0	1	1	1	0
22	1	0	1	3	2	1	1	1	1	0	0	3	3	3	3	3	3	3	3	3	3	3	3	3	0	0	0	3	0	1	4	4	1
20	1	0	1	3	4	1	1	0	0	0	0	1	3	2	3	3	5	4	4	4	4	4	3	1	0	0	0	3.15385	0	1	2	2	1
20	1	1	9	2	3	1	0	1	0	0	0	3	3	3	3	3	3	3	3	3	3	3	3	3	0	0	0	3	0	1	2	2	1
25	1	1	8	3	4	0	1	0	0	0	0	2	2	2	2	2	2	2	2	2	3	2	2	2	0	0	0	2.07692	0	1	1	1	0
21	1	1	8	3	4	0	1	0	0	0	0	3	3	3	3	3	3	3	3	3	3	3	3	3	0	0	0	3	0	1	1	1	0
18	1	0	1	3	2	0	1	0	0	0	0	1	1	1	1	1	1	1	2	1	2	1	1	1	0	0	0	1.15385	0	1	1	1	0
20	1	0	1	3	1	0	1	0	0	0	0	1	1	1	1	1	1	1	1	1	1	1	1	1	0	0	0	1	0	1	1	1	0
21	1	0	1	3	3	0	0	0	1	0	0	1	1	1	1	3	3	3	3	3	3	3	1	1	0	0	0	2.07692	0	1	1	1	0
23	1	1	8	3	3	1	0	0	1	0	0	1	1	1	3	3	3	3	3	3	3	3	3	1	0	0	0	2.38462	0	1	2	2	1
19	1	1	8	3	1	1	0	0	0	0	0	3	3	3	3	3	3	3	3	3	3	3	3	3	0	0	0	3	0	1	1	1	0
24	1	0	1	3	4	1	1	1	0	0	0	2	3	2	3	3	3	3	3	3	3	3	3	3	0	0	0	2.84615	0	1	3	3	1
23	1	0	2	2	4	1	1	0	1	0	0	1	1	1	2	2	2	3	4	2	2	2	1	2	0	0	0	1.92308	0	1	3	3	1
20	1	0	1	3	3	1	0	0	0	0	0	2	1	1	3	4	3	3	3	3	3	3	3	3	0	0	0	2.69231	0	1	1	1	0
18	1	0	3	1	3	1	0	0	0	0	0	1	1	1	1	1	1	1	1	1	1	1	1	1	0	0	0	1	0	1	1	1	0
20	1	1	15	1	2	1	0	0	0	0	0	4	4	4	2	2	2	3	2	3	4	4	4	2	0	0	0	3.07692	0	1	1	1	0
25	1	1	6	1	3	1	1	1	1	0	0	1	5	4	1	4	4	4	4	4	4	4	1	3	0	0	0	3.30769	0	1	4	4	1
21	0	0	1	3	3	0	1	0	1	0	0	3	2	3	3	2	3	3	3	3	4	3	3	3	0	0	0	2.92308	0	1	2	2	1
24	0	0	2	2	2	0	1	0	1	0	0	5	1	1	2	4	4	2	4	4	3	2	1	1	0	0	0	2.61538	0	1	2	2	1
18	1	0	1	3	2	1	0	0	0	0	0	3	2	1	3	3	5	3	3	3	4	3	4	3	0	0	0	3.07692	0	1	1	1	0
21	0	0	1	3	2	1	0	0	0	0	0	1	1	1	3	1	3	1	1	3	2	1	1	3	0	0	0	1.69231	0	1	1	1	0
24	0	0	14	1	4	1	1	0	0	0	0	2	2	2	2	2	2	2	2	2	2	2	2	2	0	0	0	2	0	1	2	2	1
21	0	0	2	2	2	1	1	0	0	1	0	3	3	2	3	2	2	3	3	4	3	3	3	2	0	0	0	2.76923	0	1	3	3	1
25	0	0	1	3	1	1	1	0	1	0	0	4	4	5	5	4	4	4	5	5	4	4	4	4	0	0	0	4.30769	0	1	3	3	1
21	0	1	10	1	4	1	0	1	1	0	0	2	2	1	2	2	2	2	2	2	2	2	2	1	0	0	0	1.84615	0	1	3	3	1
22	0	0	1	3	2	1	0	1	1	0	0	1	1	1	1	1	1	1	1	1	1	1	1	1	0	0	0	1	0	1	3	3	1
25	0	0	1	3	1	1	0	1	0	0	0	3	3	1	3	3	5	3	3	3	3	3	3	3	0	0	0	3	0	1	2	2	1
18	0	0	2	2	2	1	0	0	1	0	0	2	3	2	1	2	1	2	2	1	4	2	1	5	0	0	0	2.15385	0	1	2	2	1
19	0	1	8	3	4	1	0	0	1	0	0	3	1	3	3	3	2	4	1	4	2	5	2	2	0	0	0	2.69231	0	1	2	2	1
22	0	0	2	2	2	1	1	0	1	0	0	1	3	1	2	3	2	2	3	1	3	3	5	3	0	0	0	2.46154	0	1	3	3	1
25	0	0	1	3	2	1	0	1	0	0	0	2	2	2	3	3	3	3	3	3	3	3	5	2	0	0	0	2.84615	0	1	2	2	1
23	0	1	8	3	4	1	1	1	0	0	0	1	1	1	3	1	3	1	1	1	3	3	1	1	0	0	0	1.61538	0	1	3	3	1
19	0	0	1	3	2	1	1	0	0	0	0	4	4	2	4	3	3	4	1	3	2	4	2	3	0	0	0	3	0	1	2	2	1
23	0	0	1	3	2	1	1	1	1	0	0	3	3	1	3	3	3	3	3	3	3	3	3	3	0	0	0	2.84615	0	1	4	4	1
25	0	0	1	3	3	1	1	1	0	0	0	1	2	1	3	3	3	3	3	3	3	3	1	1	0	0	0	2.30769	0	1	3	3	1
23	0	0	2	2	3	0	0	0	1	0	0	3	3	3	3	3	3	3	3	1	4	3	3	3	0	0	0	2.92308	0	1	1	1	0
22	0	0	1	3	2	1	0	1	1	0	0	3	3	3	3	3	3	3	3	3	3	3	3	3	0	0	0	3	0	1	3	3	1
19	0	0	1	3	1	1	1	0	0	0	0	3	3	3	3	3	3	3	3	3	3	3	3	3	0	0	0	3	0	1	2	2	1
25	0	0	2	2	4	1	1	1	1	0	0	2	1	1	1	3	1	1	1	1	4	2	1	2	0	0	0	1.61538	0	1	4	4	1
23	0	0	4	1	4	1	1	0	0	0	0	1	1	1	1	2	1	1	1	1	1	1	1	1	0	0	0	1.07692	0	1	2	2	1
18	0	1	8	3	4	0	1	0	0	0	0	2	2	4	2	3	4	3	3	3	3	3	2	2	0	0	0	2.76923	0	1	1	1	0
22	0	0	1	3	3	1	1	1	0	0	0	5	4	2	2	5	4	5	3	4	2	5	4	5	0	0	0	3.84615	0	1	3	3	1
21	0	0	1	3	1	1	1	0	1	1	0	1	2	1	3	3	3	3	3	3	3	3	4	1	0	0	0	2.53846	0	1	4	4	1
22	0	1	8	3	2	1	1	1	0	0	0	3	3	3	3	3	3	3	3	3	3	3	3	3	0	0	0	3	0	1	3	3	1
22	0	0	2	2	3	0	0	0	1	0	0	2	3	2	3	3	4	4	5	4	2	4	4	5	0	0	0	3.46154	0	1	1	1	0
25	0	0	1	3	2	1	1	1	1	0	0	3	4	2	3	4	4	1	1	2	1	1	4	4	0	0	0	2.61538	0	1	4	4	1
23	0	1	8	3	1	1	1	1	1	0	0	1	3	1	3	3	1	1	1	1	4	1	1	1	0	0	0	1.69231	0	1	4	4	1
23	0	1	8	3	1	0	1	0	1	0	0	1	1	1	1	1	1	1	1	1	1	1	1	1	0	0	0	1	0	1	2	2	1
19	0	0	1	3	1	1	1	0	1	0	0	1	1	1	3	1	3	3	3	3	3	3	3	1	0	0	0	2.23077	0	1	3	3	1
23	0	1	8	3	2	0	1	0	0	0	0	1	1	1	3	3	3	3	3	3	3	3	3	3	0	0	0	2.53846	0	1	1	1	0
20	0	0	1	3	1	0	1	0	1	0	0	1	1	1	1	1	2	1	1	1	1	1	1	1	0	0	0	1.07692	0	1	2	2	1
23	0	0	7	1	1	1	0	1	0	0	0	2	2	2	3	3	4	3	4	3	4	2	2	2	0	0	0	2.76923	0	1	2	2	1
19	1	0	2	2	2	1	0	0	1	0	0	1	1	1	3	3	3	3	3	3	3	3	3	3	0	0	0	2.53846	0	1	2	2	1
21	1	0	2	2	2	1	1	0	0	0	0	4	4	4	5	2	4	2	3	2	3	3	2	2	0	0	0	3.07692	0	1	2	2	1
24	1	0	2	2	2	1	1	1	1	0	0	1	1	1	1	5	1	1	1	1	5	1	5	1	0	0	0	1.92308	0	1	4	4	1
23	1	0	14	1	1	0	1	1	1	0	0	1	1	3	3	5	3	3	5	3	3	3	1	1	0	0	0	2.69231	0	1	3	3	1
20	1	1	8	3	3	0	0	1	0	0	0	3	3	3	1	1	2	2	3	1	5	3	1	4	0	0	0	2.46154	0	1	1	1	0
22	1	0	1	3	2	0	1	1	0	0	0	1	1	1	1	1	1	1	1	1	1	1	1	1	0	0	0	1	0	1	2	2	1
25	1	0	1	3	2	1	1	1	0	0	0	3	3	3	3	3	3	3	3	3	3	3	3	3	0	0	0	3	0	1	3	3	1
20	1	0	3	1	3	0	1	0	0	0	0	5	4	4	2	1	4	3	3	3	3	3	4	1	0	0	0	3.07692	0	1	1	1	0
22	1	1	8	3	3	1	1	1	0	0	0	3	2	3	3	3	3	3	3	3	3	3	3	3	0	0	0	2.92308	0	1	3	3	1
23	1	0	1	3	2	0	1	0	0	0	0	5	4	3	3	3	3	3	3	3	3	3	3	3	0	0	0	3.23077	0	1	1	1	0
18	1	1	8	3	2	0	1	0	0	0	0	4	3	4	4	4	3	4	3	3	3	3	2	3	0	0	0	3.30769	0	1	1	1	0
22	1	0	1	3	2	0	0	0	1	0	0	1	3	3	3	5	4	4	5	4	4	4	5	4	0	0	0	3.76923	0	1	1	1	0
25	1	0	1	3	2	1	1	0	0	0	0	1	1	1	3	1	3	3	3	3	3	3	1	1	0	0	0	2.07692	0	1	2	2	1
25	1	0	1	3	2	1	1	1	1	0	0	3	3	3	3	3	3	3	3	3	3	3	3	3	0	0	0	3	0	1	4	4	1
23	1	1	9	2	2	1	1	1	1	0	0	1	3	5	3	3	3	1	1	1	5	1	5	1	0	0	0	2.53846	0	1	4	4	1
20	1	0	1	3	2	0	0	0	0	1	0	3	3	3	3	3	3	3	3	3	3	3	3	3	0	0	0	3	0	1	1	1	0
22	1	1	15	1	1	1	1	1	1	1	0	3	3	3	3	3	3	3	3	3	3	3	3	2	0	0	0	2.92308	0	1	5	5	1
20	1	1	10	1	3	0	1	0	0	0	0	4	4	5	4	3	4	3	3	3	4	3	3	4	0	0	0	3.61538	0	1	1	1	0
23	1	0	2	2	4	1	1	0	1	0	0	1	1	5	1	1	1	5	1	3	1	3	1	1	0	0	0	1.92308	0	1	3	3	1
18	1	0	2	2	2	0	0	0	1	0	0	1	1	1	1	1	1	1	1	1	1	1	1	1	0	0	0	1	0	1	1	1	0
21	0	0	1	3	3	1	1	1	0	0	0	1	2	1	1	1	1	1	1	1	5	1	1	1	0	0	0	1.38462	0	1	3	3	1
19	0	0	1	3	3	1	0	0	1	0	0	3	3	3	3	3	3	3	3	3	3	3	3	3	0	0	0	3	0	1	2	2	1
23	0	0	1	3	2	1	0	1	0	0	0	1	1	1	3	3	3	3	3	3	3	3	3	1	0	0	0	2.38462	0	1	2	2	1
19	0	0	1	3	3	1	0	0	0	0	0	3	2	2	2	4	5	1	4	3	2	2	3	4	0	0	0	2.84615	0	1	1	1	0
19	0	0	1	3	1	1	0	0	0	0	0	1	1	1	1	1	1	1	1	1	1	1	1	1	0	0	0	1	0	1	1	1	0
18	0	0	1	3	3	1	0	0	0	0	0	3	3	3	3	3	3	3	3	3	3	3	3	4	0	0	0	3.07692	0	1	1	1	0
19	1	0	1	3	2	1	0	0	0	0	0	3	3	3	3	3	4	4	3	3	3	3	3	3	0	0	0	3.15385	0	1	1	1	0
24	0	1	8	3	4	1	1	0	0	0	0	3	3	3	3	3	3	3	3	3	3	3	3	3	0	0	0	3	0	1	2	2	1
25	0	0	1	3	1	1	1	1	1	0	0	1	3	2	2	2	3	2	1	3	4	3	2	2	0	0	0	2.30769	0	1	4	4	1
18	0	1	8	3	1	1	0	0	0	0	0	1	1	1	1	3	1	1	3	1	4	1	1	1	0	0	0	1.53846	0	1	1	1	0
22	0	1	6	1	3	1	1	0	0	0	0	3	3	3	3	3	3	3	3	3	3	3	3	2	0	0	0	2.92308	0	1	2	2	1
24	0	0	1	3	4	1	1	1	1	0	0	1	1	1	1	1	3	1	1	1	3	1	1	1	0	0	0	1.30769	0	1	4	4	1
21	0	1	8	3	4	1	0	1	0	0	0	1	1	1	3	3	1	1	3	1	5	1	1	1	0	0	0	1.76923	0	1	2	2	1
21	0	1	9	2	3	1	0	0	0	0	0	3	3	3	3	3	4	3	3	3	3	3	3	3	0	0	0	3.07692	0	1	1	1	0
21	0	1	8	3	3	1	0	0	0	0	0	1	2	3	2	3	3	3	3	3	2	3	2	1	0	0	0	2.38462	0	1	1	1	0
19	0	0	2	2	2	1	0	0	0	0	0	1	1	1	1	1	1	1	1	1	1	1	1	1	0	0	0	1	0	1	1	1	0
18	0	1	8	3	1	1	1	1	1	0	0	3	3	3	3	3	3	3	4	3	3	3	3	3	0	0	0	3.07692	0	1	4	4	1
21	0	0	2	2	2	1	0	1	0	0	0	3	3	3	3	3	3	3	3	3	3	3	3	3	0	0	0	3	0	1	2	2	1
19	0	1	8	3	2	1	0	0	0	0	0	3	3	3	3	3	3	3	3	3	3	3	3	3	0	0	0	3	0	1	1	1	0
20	0	1	15	1	2	1	0	0	0	0	0	1	1	1	2	5	3	3	5	3	4	5	3	1	0	0	0	2.84615	0	1	1	1	0
23	0	1	8	3	3	1	1	1	1	0	0	1	1	1	2	1	3	1	1	1	4	1	1	1	0	0	0	1.46154	0	1	4	4	1
21	0	0	2	2	3	1	0	0	0	1	0	5	5	4	4	5	4	5	4	4	4	5	4	4	0	0	0	4.38462	0	1	2	2	1
19	0	1	8	3	4	1	0	0	0	0	0	3	3	3	2	3	3	4	3	3	3	3	3	3	0	0	0	3	0	1	1	1	0
23	0	0	1	3	2	1	0	1	0	0	0	3	2	1	2	3	1	3	3	3	3	3	3	3	0	0	0	2.53846	0	1	2	2	1
18	0	0	2	2	3	1	0	0	0	0	0	2	3	3	2	3	3	3	3	3	3	3	3	3	0	0	0	2.84615	0	1	1	1	0
18	0	0	1	3	1	1	1	0	0	0	0	2	2	2	2	2	2	1	1	1	3	1	2	1	0	0	0	1.69231	0	1	2	2	1
20	0	0	2	2	1	1	0	0	0	0	0	3	3	3	3	3	3	3	3	3	3	3	3	3	0	0	0	3	0	1	1	1	0
22	0	0	14	1	2	1	0	0	0	0	0	2	4	3	4	4	2	3	3	2	3	3	4	3	0	0	0	3.07692	0	1	1	1	0
19	0	0	2	2	3	1	0	0	0	0	0	3	3	3	3	3	3	3	3	3	3	3	3	3	0	0	0	3	0	1	1	1	0
22	0	1	8	3	4	1	0	0	0	0	0	5	5	5	5	5	5	5	5	5	5	5	5	5	0	0	0	5	0	1	1	1	0
20	0	0	1	3	4	1	1	0	0	0	0	4	4	4	3	3	3	3	3	3	4	3	4	4	0	0	0	3.46154	0	1	2	2	1
19	0	0	2	2	4	1	0	0	0	0	0	3	3	3	3	3	3	3	3	3	3	3	3	3	0	0	0	3	0	1	1	1	0
20	0	0	1	3	2	1	0	0	0	0	0	1	1	1	1	1	1	1	1	1	1	1	1	1	0	0	0	1	0	1	1	1	0
24	0	1	11	1	2	1	1	1	1	0	0	1	1	1	1	1	2	1	1	2	2	1	1	1	0	0	0	1.23077	0	1	4	4	1
19	0	0	2	2	3	1	0	1	0	0	0	3	3	5	4	4	3	4	3	3	3	4	3	2	0	0	0	3.38462	0	1	2	2	1
19	0	0	2	2	1	1	0	0	0	0	0	1	1	1	1	1	1	1	1	1	1	1	1	1	0	0	0	1	0	1	1	1	0
24	0	0	3	1	3	1	0	1	0	0	0	2	1	3	1	3	3	3	3	1	3	2	3	3	0	0	0	2.38462	0	1	2	2	1
25	0	0	3	1	4	1	0	1	0	0	0	3	4	1	2	1	5	3	5	5	1	5	5	4	0	0	0	3.38462	0	1	2	2	1
19	0	0	2	2	3	1	0	0	0	0	0	2	2	2	2	3	3	3	3	3	3	3	2	2	0	0	0	2.53846	0	1	1	1	0
20	0	1	8	3	1	1	0	0	0	0	0	3	3	3	3	3	3	3	3	5	3	3	3	3	0	0	0	3.15385	0	1	1	1	0
19	1	1	6	1	2	1	0	1	1	0	0	3	3	2	3	3	3	3	3	3	3	3	2	2	0	0	0	2.76923	0	1	3	3	1
21	1	0	2	2	2	1	0	0	0	0	0	3	3	3	3	3	3	3	3	3	3	3	3	3	0	0	0	3	0	1	1	1	0
19	1	1	8	3	2	1	1	1	0	1	0	3	3	3	3	3	3	3	3	3	3	3	3	3	0	0	0	3	0	1	4	4	1
19	1	0	2	2	4	1	0	0	0	0	0	1	3	3	3	3	3	2	3	2	3	2	2	3	0	0	0	2.53846	0	1	1	1	0
18	1	1	8	3	2	1	1	0	0	0	0	2	2	2	2	3	3	2	3	3	3	1	1	1	0	0	0	2.15385	0	1	2	2	1
18	1	0	1	3	4	1	0	0	0	0	0	3	3	3	3	3	3	3	3	3	3	3	3	3	0	0	0	3	0	1	1	1	0
18	1	1	6	1	4	1	1	1	1	0	0	3	2	3	3	3	3	2	3	2	2	2	3	2	0	0	0	2.53846	0	1	4	4	1
22	1	0	3	1	1	1	0	1	1	0	0	3	3	3	3	3	3	3	3	3	3	3	3	3	0	0	0	3	0	1	3	3	1
18	1	1	8	3	1	1	0	1	1	1	0	3	3	3	3	3	3	3	3	3	3	3	3	3	0	0	0	3	0	1	4	4	1
22	1	0	1	3	4	1	0	0	0	0	0	3	3	3	3	3	3	3	3	3	3	3	3	3	0	0	0	3	0	1	1	1	0
21	1	1	13	1	4	1	0	0	0	0	0	3	3	3	3	3	4	3	3	3	3	3	3	3	0	0	0	3.07692	0	1	1	1	0
19	1	0	2	2	2	1	0	0	0	0	0	3	3	3	2	3	4	3	3	3	3	3	4	3	0	0	0	3.07692	0	1	1	1	0
23	1	0	2	2	3	1	0	1	0	0	0	1	1	1	1	1	1	1	1	1	1	1	1	1	0	0	0	1	0	1	2	2	1
21	1	0	2	2	4	1	0	0	0	0	0	1	1	5	1	1	1	5	1	1	1	1	1	1	0	0	0	1.61538	0	1	1	1	0
19	1	0	1	3	1	1	0	0	1	0	0	2	2	2	2	2	5	5	5	5	3	4	4	2	0	0	0	3.30769	0	1	2	2	1
25	1	1	8	3	3	1	0	0	0	0	0	4	4	4	4	3	4	3	4	3	4	2	4	5	0	0	0	3.69231	0	1	1	1	0
24	1	1	8	3	2	1	0	0	0	0	0	1	1	1	1	1	1	1	1	1	1	1	1	1	0	0	0	1	0	1	1	1	0
21	1	0	1	3	2	1	0	0	0	0	0	3	2	2	3	3	4	1	1	1	4	3	5	4	0	0	0	2.76923	0	1	1	1	0
18	1	0	1	3	3	1	0	0	0	0	0	1	1	1	3	3	3	3	3	3	3	1	1	1	0	0	0	2.07692	0	1	1	1	0
22	1	0	3	1	3	1	0	0	0	0	0	3	2	3	3	4	3	2	3	1	3	2	4	3	0	0	0	2.76923	0	1	1	1	0
22	1	0	1	3	2	1	1	1	1	0	0	1	2	2	3	3	3	3	3	3	3	3	2	2	0	0	0	2.53846	0	1	4	4	1
25	1	1	6	1	2	1	1	1	1	1	0	3	3	3	3	3	3	3	3	3	3	3	3	3	0	0	0	3	0	1	5	5	1
22	1	0	2	2	4	1	0	0	0	0	0	4	4	3	3	4	2	1	1	2	4	3	4	4	0	0	0	3	0	1	1	1	0
18	1	0	3	1	1	1	1	0	0	0	0	3	3	3	3	3	3	3	3	3	3	3	3	3	0	0	0	3	0	1	2	2	1
22	1	0	1	3	4	1	0	0	0	0	0	1	1	1	1	1	1	1	1	2	1	1	1	1	0	0	0	1.07692	0	1	1	1	0
21	1	1	8	3	3	1	0	0	0	0	0	2	2	2	3	4	3	3	3	3	3	3	2	2	0	0	0	2.69231	0	1	1	1	0
23	1	0	2	2	3	1	0	1	0	0	0	3	3	3	3	3	3	3	3	3	3	3	3	3	0	0	0	3	0	1	2	2	1
25	1	1	9	2	2	1	1	0	0	0	0	2	1	1	3	3	2	1	2	2	4	3	1	1	0	0	0	2	0	1	2	2	1
20	0	0	2	2	2	1	0	0	0	0	0	3	3	3	3	3	3	3	3	3	3	3	3	3	0	0	0	3	0	1	1	1	0
23	1	0	1	3	2	1	0	0	0	0	0	2	2	2	3	3	4	3	3	4	3	4	3	2	0	0	0	2.92308	0	1	1	1	0
20	1	0	1	3	1	1	0	0	0	0	0	3	3	3	3	3	3	3	3	3	3	3	3	3	0	0	0	3	0	1	1	1	0
23	0	0	1	3	4	1	1	0	0	0	0	2	2	1	3	1	5	2	1	4	3	2	1	1	0	0	0	2.15385	0	1	2	2	1
21	1	0	3	1	3	1	0	0	0	0	0	1	1	1	3	2	1	1	2	1	4	1	1	1	0	0	0	1.53846	0	1	1	1	0
20	0	0	14	1	2	1	0	1	0	0	0	3	3	3	3	2	5	3	3	3	4	3	5	1	0	0	0	3.15385	0	1	2	2	1
25	0	0	1	3	2	1	0	1	0	0	0	2	2	1	2	3	4	4	3	3	3	4	4	1	0	0	0	2.76923	0	1	2	2	1
19	0	0	1	3	3	1	1	1	1	0	0	4	3	4	3	1	3	3	3	3	3	3	2	2	0	0	0	2.84615	0	1	4	4	1
18	0	1	11	1	4	1	1	0	0	0	0	3	4	2	3	5	1	3	3	4	5	5	5	4	0	0	0	3.61538	0	1	2	2	1
21	0	0	2	2	2	1	1	1	1	0	0	1	1	1	3	5	3	3	3	3	3	3	2	1	0	0	0	2.46154	0	1	4	4	1
23	0	1	8	3	2	1	1	1	1	0	0	4	4	4	4	4	3	2	2	2	4	3	4	4	0	0	0	3.38462	0	1	4	4	1
19	0	0	14	1	2	1	0	1	0	0	0	1	1	1	1	1	1	1	1	1	1	1	1	1	0	0	0	1	0	1	2	2	1
21	0	0	2	2	2	1	1	1	1	0	0	1	2	1	3	3	3	3	3	1	3	1	1	1	0	0	0	2	0	1	4	4	1
24	0	0	2	2	2	1	0	1	0	0	0	2	2	1	1	5	3	3	3	2	3	2	2	3	0	0	0	2.46154	0	1	2	2	1
24	0	0	2	2	2	1	0	1	1	0	0	3	3	3	3	3	3	3	3	3	3	3	3	3	0	0	0	3	0	1	3	3	1
23	0	0	1	3	4	1	1	1	1	0	0	1	1	1	3	2	3	3	3	3	3	3	3	4	0	0	0	2.53846	0	1	4	4	1
20	0	0	14	1	2	1	0	1	1	0	0	2	4	1	4	3	3	4	3	2	3	3	3	2	0	0	0	2.84615	0	1	3	3	1
18	0	1	8	3	2	1	1	0	0	0	0	3	3	3	3	3	3	3	3	3	3	3	3	3	0	0	0	3	0	1	2	2	1
21	0	1	9	2	4	1	0	1	0	1	0	3	3	3	3	3	3	3	3	3	3	3	3	3	0	0	0	3	0	1	3	3	1
18	0	1	8	3	4	1	1	1	0	0	0	3	3	3	3	3	3	3	3	3	3	3	3	3	0	0	0	3	0	1	3	3	1
19	1	0	1	3	2	1	1	0	0	1	0	2	3	2	3	3	3	2	2	3	3	2	2	3	0	0	0	2.53846	0	1	3	3	1
25	0	0	1	3	3	1	1	1	1	0	0	1	1	1	1	3	1	1	1	1	1	1	1	1	0	0	0	1.15385	0	1	4	4	1
20	0	0	2	2	2	1	1	0	0	0	0	3	3	3	3	3	3	3	3	3	3	3	3	3	0	0	0	3	0	1	2	2	1
19	0	0	1	3	2	1	1	1	0	0	0	3	3	2	3	2	3	3	2	3	2	4	4	4	0	0	0	2.92308	0	1	3	3	1
25	0	1	8	3	1	1	1	1	1	0	0	3	3	3	3	3	3	3	3	3	3	3	3	3	0	0	0	3	0	1	4	4	1
20	0	1	6	1	4	1	1	0	0	0	0	1	1	1	1	1	1	1	1	1	1	1	1	1	0	0	0	1	0	1	2	2	1
21	0	0	2	2	2	1	0	1	1	0	0	1	1	2	4	3	1	3	3	4	3	3	1	3	0	0	0	2.46154	0	1	3	3	1
23	0	0	1	3	3	1	0	1	0	1	0	3	3	3	3	3	3	3	3	3	3	3	3	3	0	0	0	3	0	1	3	3	1
24	1	0	2	2	2	1	0	1	0	0	0	3	4	1	2	5	1	2	2	5	5	1	3	4	0	0	0	2.92308	0	1	2	2	1
19	1	0	2	2	2	1	0	1	1	0	0	1	1	3	1	5	1	1	1	1	5	1	1	1	0	0	0	1.76923	0	1	3	3	1
19	1	0	2	2	4	1	0	0	1	0	0	3	3	3	3	3	3	3	3	3	3	3	3	3	0	0	0	3	0	1	2	2	1
18	1	1	6	1	2	1	1	1	1	0	0	3	3	3	3	3	3	3	3	3	3	3	3	3	0	0	0	3	0	1	4	4	1
22	1	0	1	3	2	1	1	1	1	0	0	3	3	3	3	3	3	3	3	3	3	3	3	3	0	0	0	3	0	1	4	4	1
19	1	1	15	1	2	1	1	0	0	0	0	2	1	3	3	3	2	1	2	3	2	3	3	3	0	0	0	2.38462	0	1	2	2	1
23	1	1	6	1	3	1	0	0	1	0	0	3	3	3	3	3	3	3	3	3	3	3	3	3	0	0	0	3	0	1	2	2	1
20	1	0	3	1	2	1	1	0	1	0	0	4	2	4	3	4	3	5	1	3	2	3	3	2	0	0	0	3	0	1	3	3	1
25	1	1	8	3	2	1	0	0	1	0	0	1	1	1	1	1	1	1	1	1	1	1	1	1	0	0	0	1	0	1	2	2	1
20	1	1	8	3	4	1	1	0	1	0	0	3	3	3	3	3	3	3	3	3	3	3	3	3	0	0	0	3	0	1	3	3	1
21	1	0	14	1	1	1	0	1	1	0	0	3	3	3	3	3	3	3	3	3	3	3	3	3	0	0	0	3	0	1	3	3	1
18	1	1	13	1	2	1	0	0	1	0	0	2	2	2	2	1	3	3	3	3	3	3	3	2	0	0	0	2.46154	0	1	2	2	1
19	1	0	2	2	1	1	1	0	1	0	0	1	1	1	3	1	1	1	3	3	5	3	3	1	0	0	0	2.07692	0	1	3	3	1
19	1	0	2	2	1	1	0	1	1	0	0	5	4	1	1	3	4	3	3	4	4	3	4	2	0	0	0	3.15385	0	1	3	3	1
25	1	1	15	1	4	1	1	1	1	1	0	3	3	3	3	3	3	3	3	3	3	3	3	3	0	0	0	3	0	1	5	5	1
20	1	0	2	2	3	1	0	0	1	0	0	1	1	1	1	1	1	1	1	1	1	1	1	1	0	0	0	1	0	1	2	2	1
23	1	0	14	1	1	1	1	0	1	0	0	3	3	3	3	3	3	3	4	3	3	3	3	3	0	0	0	3.07692	0	1	3	3	1
18	1	1	11	1	3	1	1	0	0	0	0	1	1	1	3	1	3	3	3	3	3	3	3	1	0	0	0	2.23077	0	1	2	2	1
18	0	1	8	3	4	1	1	0	0	0	0	2	2	3	4	4	5	3	3	4	4	4	4	4	0	0	0	3.53846	0	1	2	2	1
21	0	1	15	1	3	1	0	1	1	0	0	3	3	3	3	3	3	3	3	3	3	3	3	3	0	0	0	3	0	1	3	3	1
19	0	0	1	3	2	0	0	0	0	0	1	4	4	3	4	3	4	3	4	3	4	2	4	4	0	0	0	3.53846	0	2	0	0	0
20	0	1	9	2	4	0	0	0	0	0	1	2	3	3	2	3	3	3	3	3	3	3	4	5	0	0	0	3.07692	0	2	0	0	0
25	0	1	6	1	3	0	0	0	0	0	1	1	1	1	2	4	3	3	3	2	2	3	2	1	0	0	0	2.15385	0	2	0	0	0
25	0	0	2	2	3	0	0	0	0	0	1	4	4	4	4	5	3	3	5	3	3	3	3	4	0	0	0	3.69231	0	2	0	0	0
23	0	1	8	3	3	0	0	0	0	0	1	3	3	3	3	3	3	3	3	3	3	3	3	3	0	0	0	3	0	2	0	0	0
25	0	0	1	3	1	0	0	0	0	0	1	3	3	3	3	3	3	3	3	3	3	3	3	3	0	0	0	3	0	2	0	0	0
25	0	0	1	3	3	0	0	0	0	0	1	4	2	2	2	3	4	3	3	3	4	3	1	1	0	0	0	2.69231	0	2	0	0	0
20	1	0	1	3	3	0	0	0	0	0	1	3	3	3	3	3	3	3	3	3	3	3	2	3	0	0	0	2.92308	0	2	0	0	0
18	1	0	1	3	1	0	0	0	0	0	1	3	3	3	3	3	3	3	3	3	3	2	3	1	0	0	0	2.76923	0	2	0	0	0
21	1	1	15	1	3	0	0	0	0	0	1	1	1	3	1	1	1	1	1	1	3	1	1	1	0	0	0	1.30769	0	2	0	0	0
25	1	0	1	3	4	0	0	0	0	0	1	1	2	1	3	5	3	3	3	3	3	3	1	1	0	0	0	2.46154	0	2	0	0	0
22	1	0	1	3	2	0	0	0	0	0	1	3	3	3	3	3	3	3	3	3	3	3	4	4	0	0	0	3.15385	0	2	0	0	0
25	1	0	1	3	4	0	0	0	0	0	1	3	3	3	3	3	3	3	3	3	3	3	3	3	0	0	0	3	0	2	0	0	0
23	1	0	1	3	4	0	0	0	0	0	1	3	3	3	3	3	3	3	3	3	3	3	3	3	0	0	0	3	0	2	0	0	0
18	1	0	1	3	4	0	0	0	0	0	1	1	1	1	3	3	2	1	3	1	2	2	1	1	0	0	0	1.69231	0	2	0	0	0
21	1	0	1	3	3	0	0	0	0	0	1	3	3	3	3	3	3	3	3	3	3	3	3	3	0	0	0	3	0	2	0	0	0
25	1	0	1	3	3	0	0	0	0	0	1	1	1	1	1	1	1	1	1	1	1	1	1	1	0	0	0	1	0	2	0	0	0
23	1	0	1	3	3	0	0	0	0	0	1	3	3	3	3	3	4	3	3	4	3	4	3	3	0	0	0	3.23077	0	2	0	0	0
18	1	1	8	3	2	0	0	0	0	0	1	2	3	2	3	3	4	4	2	3	4	4	3	2	0	0	0	3	0	2	0	0	0
18	0	1	8	3	4	0	0	0	0	0	1	4	3	3	3	3	4	3	4	3	3	4	4	3	0	0	0	3.38462	0	2	0	0	0
18	0	0	2	2	4	0	1	0	0	0	1	2	4	3	3	4	3	3	3	3	3	3	4	4	0	0	0	3.23077	0	2	1	1	0
20	0	1	8	3	2	1	1	0	0	0	1	2	2	2	2	2	2	3	2	2	2	2	2	2	0	0	0	2.07692	0	2	2	2	1
22	0	0	1	3	4	1	1	1	1	0	1	1	1	1	1	1	1	1	1	1	1	1	1	1	0	0	0	1	0	2	4	4	1
24	0	0	1	3	3	0	1	0	0	0	1	4	3	1	3	3	3	3	3	3	3	3	5	4	0	0	0	3.15385	0	2	1	1	0
24	0	0	3	1	1	0	1	0	0	0	1	3	3	3	3	3	3	3	3	3	3	3	3	3	0	0	0	3	0	2	1	1	0
18	0	0	1	3	2	1	0	0	0	0	1	1	1	1	1	1	1	1	1	1	1	1	1	1	0	0	0	1	0	2	1	1	0
23	0	1	6	1	2	0	1	0	0	0	1	3	3	3	3	3	3	3	3	3	3	3	3	3	0	0	0	3	0	2	1	1	0
18	0	0	1	3	4	1	0	0	0	0	1	3	3	3	3	4	3	3	3	3	3	3	3	3	0	0	0	3.07692	0	2	1	1	0
22	0	0	1	3	2	1	0	0	0	0	1	3	4	3	3	3	4	4	4	4	4	3	4	4	0	0	0	3.61538	0	2	1	1	0
22	0	0	7	1	1	0	0	0	0	1	1	3	3	3	3	3	3	3	3	3	3	3	3	3	0	0	0	3	0	2	1	1	0
18	0	0	1	3	2	0	0	0	1	0	1	2	2	2	4	2	2	4	4	4	4	4	4	2	0	0	0	3.07692	0	2	1	1	0
23	0	0	1	3	2	1	1	0	0	0	1	3	3	3	3	3	3	3	3	3	3	3	3	3	0	0	0	3	0	2	2	2	1
24	0	0	1	3	3	1	1	1	0	0	1	1	1	1	2	3	3	2	1	2	4	1	1	1	0	0	0	1.76923	0	2	3	3	1
19	0	1	9	2	2	1	0	0	0	0	1	3	3	3	3	3	3	3	3	3	3	3	3	3	0	0	0	3	0	2	1	1	0
21	0	0	1	3	2	1	0	0	0	0	1	3	3	3	3	3	3	3	3	3	3	3	3	3	0	0	0	3	0	2	1	1	0
20	0	0	1	3	3	1	0	0	0	0	1	1	2	2	2	1	2	2	1	2	2	1	2	1	0	0	0	1.61538	0	2	1	1	0
20	0	0	3	1	4	1	0	0	0	0	1	3	3	3	3	3	3	3	3	3	3	3	3	3	0	0	0	3	0	2	1	1	0
21	0	1	11	1	4	1	0	0	0	0	1	1	1	1	3	3	3	3	3	3	3	3	1	1	0	0	0	2.23077	0	2	1	1	0
19	0	1	9	2	3	0	0	1	0	0	1	1	1	4	4	2	1	2	2	1	2	1	1	1	0	0	0	1.76923	0	2	1	1	0
19	0	0	3	1	3	0	1	0	0	0	1	1	1	3	2	1	2	2	2	2	4	2	1	1	0	0	0	1.84615	0	2	1	1	0
19	0	0	2	2	3	0	1	0	0	0	1	2	2	2	3	4	3	3	3	3	3	3	3	2	0	0	0	2.76923	0	2	1	1	0
22	0	1	10	1	3	1	0	0	0	0	1	1	1	1	2	4	4	4	4	4	3	4	4	1	0	0	0	2.84615	0	2	1	1	0
18	0	1	8	3	3	1	0	0	0	0	1	3	3	3	3	3	3	3	3	3	3	3	3	3	0	0	0	3	0	2	1	1	0
19	0	0	1	3	3	1	0	0	0	0	1	2	3	3	3	3	3	3	3	3	4	3	2	3	0	0	0	2.92308	0	2	1	1	0
24	1	1	8	3	3	1	1	1	1	1	1	4	2	2	3	4	4	4	4	2	4	4	3	2	0	0	0	3.23077	0	2	5	5	1
19	1	0	2	2	4	0	1	0	0	0	1	4	3	1	2	2	5	4	4	4	5	3	5	4	0	0	0	3.53846	0	2	1	1	0
18	1	1	8	3	3	1	0	0	0	0	1	4	2	2	3	5	2	4	4	4	3	2	1	1	0	0	0	2.84615	0	2	1	1	0
23	1	0	2	2	3	1	1	1	1	0	1	5	4	5	3	5	4	2	2	3	2	3	4	5	0	0	0	3.61538	0	2	4	4	1
19	1	1	6	1	2	1	1	0	0	0	1	3	3	1	3	3	4	3	3	2	3	3	5	3	0	0	0	3	0	2	2	2	1
20	0	1	15	1	3	1	0	0	0	0	1	4	2	2	3	3	3	3	2	3	4	2	1	5	0	0	0	2.84615	0	2	1	1	0
21	0	0	1	3	2	1	1	0	1	1	1	3	3	3	3	3	3	3	3	3	3	3	3	3	0	0	0	3	0	2	4	4	1
23	0	0	1	3	3	0	1	0	0	0	1	2	2	2	2	2	2	2	2	2	2	2	2	2	0	0	0	2	0	2	1	1	0
22	0	0	4	1	3	0	0	0	1	0	1	3	3	4	3	3	2	4	4	3	3	4	3	3	0	0	0	3.23077	0	2	1	1	0
24	0	0	1	3	2	1	1	1	1	1	1	2	2	1	1	3	4	1	1	2	4	1	2	2	0	0	0	2	0	2	5	5	1
22	0	0	2	2	3	1	1	0	1	0	1	1	1	1	1	1	1	1	5	1	1	1	1	1	0	0	0	1.30769	0	2	3	3	1
22	0	0	4	1	2	1	1	1	1	0	1	3	1	4	2	3	3	3	3	3	3	3	3	3	0	0	0	2.84615	0	2	4	4	1
20	0	1	9	2	1	1	1	0	1	0	1	3	3	4	3	3	3	3	3	3	3	3	3	3	0	0	0	3.07692	0	2	3	3	1
23	0	0	2	2	3	0	0	0	1	0	1	3	3	3	3	3	3	3	3	3	3	3	3	3	0	0	0	3	0	2	1	1	0
19	0	0	1	3	3	1	1	0	0	0	1	2	2	1	3	4	3	3	3	3	3	3	3	3	0	0	0	2.76923	0	2	2	2	1
19	0	0	2	2	3	1	0	0	1	1	1	2	4	1	3	3	3	2	2	2	3	3	1	2	0	0	0	2.38462	0	2	3	3	1
22	0	0	1	3	2	1	1	1	1	0	1	3	3	3	3	3	3	3	3	3	3	3	3	3	0	0	0	3	0	2	4	4	1
23	0	0	2	2	4	0	0	0	1	0	1	1	1	3	5	5	5	5	5	5	5	5	5	1	0	0	0	3.92308	0	2	1	1	0
25	0	0	1	3	2	1	1	1	1	1	1	3	3	1	3	3	3	3	4	3	3	3	2	2	0	0	0	2.76923	0	2	5	5	1
22	1	1	9	2	4	0	0	0	1	0	1	1	1	1	1	2	1	1	1	1	1	2	1	1	0	0	0	1.15385	0	2	1	1	0
23	1	0	1	3	2	0	0	0	1	1	1	1	1	1	3	1	1	1	1	1	1	1	1	1	0	0	0	1.15385	0	2	2	2	1
19	1	0	2	2	3	1	0	0	0	0	1	3	3	2	1	2	4	3	3	2	2	3	3	3	0	0	0	2.61538	0	2	1	1	0
24	1	0	1	3	3	0	1	0	1	1	1	3	3	1	2	2	3	3	3	3	3	3	4	2	0	0	0	2.69231	0	2	3	3	1
20	1	0	1	3	4	0	0	0	0	1	1	3	3	3	3	3	3	3	3	3	3	3	3	3	0	0	0	3	0	2	1	1	0
24	1	0	1	3	3	0	0	0	1	1	1	2	3	2	1	4	4	3	3	4	3	3	2	2	0	0	0	2.76923	0	2	2	2	1
18	1	0	1	3	3	0	0	0	1	0	1	1	2	1	3	4	3	3	3	3	3	3	4	1	0	0	0	2.61538	0	2	1	1	0
25	1	1	6	1	4	1	1	1	1	0	1	1	1	1	1	1	4	3	4	5	5	4	1	1	0	0	0	2.46154	0	2	4	4	1
22	0	1	6	1	1	1	1	1	1	0	1	2	3	2	3	2	2	4	3	4	4	2	4	3	0	0	0	2.92308	0	2	4	4	1
18	0	0	14	1	2	1	0	0	0	0	1	2	3	3	3	3	3	3	3	3	3	3	3	3	0	0	0	2.92308	0	2	1	1	0
23	0	0	1	3	2	1	0	0	0	0	1	2	1	1	4	3	3	3	3	3	3	3	1	1	0	0	0	2.38462	0	2	1	1	0
25	0	0	1	3	2	1	1	0	0	0	1	1	1	1	1	5	3	3	3	3	3	3	3	1	0	0	0	2.38462	0	2	2	2	1
20	0	0	1	3	2	1	0	0	0	0	1	2	2	3	3	4	5	4	3	4	3	3	2	2	0	0	0	3.07692	0	2	1	1	0
23	0	1	8	3	2	1	0	0	0	0	1	2	2	2	3	3	3	3	2	2	3	3	2	2	0	0	0	2.46154	0	2	1	1	0
22	0	0	14	1	2	1	0	0	0	0	1	1	1	1	2	4	2	3	1	2	4	2	2	1	0	0	0	2	0	2	1	1	0
21	0	1	6	1	2	1	0	1	0	0	1	1	1	1	4	2	3	3	2	3	4	3	2	1	0	0	0	2.30769	0	2	2	2	1
25	0	0	1	3	4	1	1	0	1	1	1	1	1	1	3	1	1	1	1	1	3	1	1	1	0	0	0	1.30769	0	2	4	4	1
18	0	1	8	3	2	1	1	0	0	0	1	3	3	3	3	3	3	3	3	3	3	3	3	3	0	0	0	3	0	2	2	2	1
20	1	0	1	3	4	1	0	1	0	0	1	5	4	4	3	4	2	2	3	3	4	3	1	1	0	0	0	3	0	2	2	2	1
20	0	1	8	3	1	1	0	0	1	0	1	1	1	3	3	5	3	4	4	3	4	4	1	1	0	0	0	2.84615	0	2	2	2	1
20	0	1	6	1	3	1	0	0	1	0	1	3	3	3	3	3	3	3	3	3	3	3	3	3	0	0	0	3	0	2	2	2	1
21	0	1	8	3	3	1	0	0	0	0	1	1	1	1	4	3	1	1	1	1	5	1	1	1	0	0	0	1.69231	0	2	1	1	0
18	0	1	8	3	2	1	0	0	0	0	1	1	1	2	3	2	3	3	3	3	3	3	3	1	0	0	0	2.38462	0	2	1	1	0
20	0	1	13	1	4	1	0	0	0	0	1	1	1	3	3	3	3	3	3	3	4	3	1	1	0	0	0	2.46154	0	2	1	1	0
22	0	1	8	3	2	1	1	0	0	1	1	2	2	1	3	2	2	2	1	1	4	1	1	1	0	0	0	1.76923	0	2	3	3	1
22	0	0	1	3	2	1	0	0	0	0	1	4	5	1	1	3	4	3	1	3	2	3	2	4	0	0	0	2.76923	0	2	1	1	0
18	0	0	1	3	3	1	1	0	0	0	1	2	3	3	4	4	2	4	4	4	2	4	2	2	0	0	0	3.07692	0	2	2	2	1
24	0	0	2	2	2	1	0	0	0	0	1	3	3	3	3	3	3	3	3	3	3	3	3	3	0	0	0	3	0	2	1	1	0
18	1	0	1	3	3	1	0	0	0	0	1	2	3	1	3	3	3	3	3	3	3	3	3	2	0	0	0	2.69231	0	2	1	1	0
19	1	1	8	3	3	1	0	0	0	0	1	1	5	1	3	1	1	1	1	1	1	1	1	1	0	0	0	1.46154	0	2	1	1	0
25	1	0	1	3	3	1	1	1	1	1	1	4	2	1	2	2	4	4	3	3	4	4	5	5	0	0	0	3.30769	0	2	5	5	1
20	1	0	1	3	3	1	0	0	0	0	1	4	3	2	2	3	4	4	3	3	3	4	2	2	0	0	0	3	0	2	1	1	0
24	1	1	15	1	2	1	0	1	1	0	1	3	3	3	3	3	3	3	3	3	3	3	1	2	0	0	0	2.76923	0	2	3	3	1
19	1	0	2	2	3	1	0	0	0	0	1	2	2	1	1	1	1	2	1	2	1	1	3	1	0	0	0	1.46154	0	2	1	1	0
18	1	0	7	1	3	1	0	0	0	0	1	3	3	2	3	4	3	2	4	4	3	3	4	2	0	0	0	3.07692	0	2	1	1	0
20	1	1	8	3	2	1	0	0	0	0	1	3	2	3	3	3	3	3	3	3	3	3	1	2	0	0	0	2.69231	0	2	1	1	0
19	1	0	14	1	2	1	1	0	1	0	1	1	3	1	3	3	1	1	2	1	3	2	1	1	0	0	0	1.76923	0	2	3	3	1
18	1	1	9	2	2	1	0	0	0	0	1	5	5	5	5	5	5	5	4	4	4	5	4	5	0	0	0	4.69231	0	2	1	1	0
20	1	1	8	3	1	1	0	0	0	0	1	3	3	3	3	3	3	3	3	3	3	3	3	3	0	0	0	3	0	2	1	1	0
22	1	0	2	2	4	1	0	0	0	0	1	1	1	1	1	1	1	1	1	1	1	1	1	1	0	0	0	1	0	2	1	1	0
19	0	1	12	1	4	1	0	0	0	0	1	1	5	2	2	4	1	2	4	5	2	3	3	4	0	0	0	2.92308	0	2	1	1	0
24	0	0	1	3	3	1	1	1	1	1	1	1	1	1	3	3	3	3	3	3	3	3	3	1	0	0	0	2.38462	0	2	5	5	1
18	0	1	15	1	2	1	1	1	1	0	1	2	2	2	2	1	4	2	4	4	4	4	2	1	0	0	0	2.61538	0	2	4	4	1
25	0	1	8	3	2	1	0	1	0	0	1	2	3	2	1	2	2	2	1	4	1	1	2	1	0	0	0	1.84615	0	2	2	2	1
18	0	1	9	2	4	1	1	0	0	0	1	2	4	4	4	3	4	4	4	4	4	4	3	3	0	0	0	3.61538	0	2	2	2	1
21	0	1	6	1	3	1	1	0	1	0	1	1	2	1	4	5	4	3	3	3	3	3	2	1	0	0	0	2.69231	0	2	3	3	1
20	0	1	8	3	4	1	0	1	1	0	1	1	1	1	1	1	1	1	1	1	1	1	1	1	0	0	0	1	0	2	3	3	1
22	0	0	1	3	1	1	1	1	1	0	1	4	3	3	2	3	5	5	4	3	3	5	5	4	0	0	0	3.76923	0	2	4	4	1
18	0	0	2	2	2	1	1	1	1	0	1	3	3	3	3	2	3	3	3	3	3	3	4	3	0	0	0	3	0	2	4	4	1
22	0	1	6	1	2	1	1	1	1	0	1	3	3	3	3	3	3	3	3	3	3	3	3	3	0	0	0	3	0	2	4	4	1
24	0	1	9	2	1	1	1	1	1	0	1	1	1	1	1	3	1	2	1	2	1	2	5	1	0	0	0	1.69231	0	2	4	4	1
25	0	0	1	3	4	1	1	0	1	0	1	3	3	3	3	3	3	3	3	3	3	3	3	3	0	0	0	3	0	2	3	3	1
25	0	0	2	2	2	1	1	1	1	0	1	1	1	1	1	1	1	1	1	1	1	1	1	1	0	0	0	1	0	2	4	4	1
20	1	0	2	2	2	1	1	1	1	0	1	5	5	5	4	5	5	5	4	5	5	5	5	4	0	0	0	4.76923	0	2	4	4	1
21	1	0	2	2	4	1	0	0	1	0	1	1	2	4	4	4	1	1	4	1	3	1	2	1	0	0	0	2.23077	0	2	2	2	1
19	1	0	2	2	3	1	0	1	1	0	1	1	1	3	2	3	3	3	5	3	4	5	3	2	0	0	0	2.92308	0	2	3	3	1
25	1	0	2	2	2	1	1	1	1	0	1	5	4	2	3	3	4	3	3	4	3	4	4	4	0	0	0	3.53846	0	2	4	4	1
19	1	1	9	2	3	1	0	1	0	0	1	1	1	1	5	5	4	1	1	1	1	1	1	1	0	0	0	1.84615	0	2	2	2	1
20	1	1	15	1	1	1	1	0	1	0	1	3	1	2	2	1	3	3	3	3	3	3	2	1	0	0	0	2.30769	0	2	3	3	1
19	1	0	1	3	2	1	1	0	0	1	1	3	3	3	3	3	3	3	3	3	3	3	3	3	0	0	0	3	0	2	3	3	1
19	1	0	2	2	2	1	0	1	0	0	1	1	1	1	1	1	1	1	1	1	2	1	1	1	0	0	0	1.07692	0	2	2	2	1
23	1	1	8	3	2	1	1	1	1	0	1	3	3	1	4	3	3	2	3	2	4	3	4	3	0	0	0	2.92308	0	2	4	4	1
20	1	0	2	2	1	1	1	0	1	0	1	3	3	3	3	3	3	3	3	1	3	1	1	3	0	0	0	2.53846	0	2	3	3	1
25	1	0	3	1	3	1	0	0	0	1	1	4	4	4	4	2	4	3	3	2	5	3	2	5	0	0	0	3.46154	0	2	2	2	1
22	1	1	8	3	3	1	1	1	1	0	1	3	3	3	3	3	3	3	3	3	3	3	3	3	0	0	0	3	0	2	4	4	1
19	1	1	8	3	4	1	0	1	1	0	1	2	2	4	3	3	2	2	1	2	1	1	2	1	0	0	0	2	0	2	3	3	1
18	0	1	8	3	4	1	1	0	1	0	1	3	3	1	3	3	3	3	2	3	3	3	1	2	0	0	0	2.53846	0	2	3	3	1
18	1	0	1	3	1	1	1	0	0	0	1	3	3	3	3	3	3	3	3	3	3	3	3	3	0	0	0	3	0	2	2	2	1
18	0	1	8	3	3	1	1	0	1	0	1	4	3	4	3	3	3	3	3	3	3	3	4	1	0	0	0	3.07692	0	2	3	3	1
23	1	0	1	3	3	0	0	0	0	0	0	1	1	1	1	1	1	1	2	1	1	2	1	1	0	1	1	1.15385	1	3	0	0	0
18	1	1	8	3	3	0	0	0	0	0	0	3	3	3	4	3	4	4	5	4	3	5	3	3	0	1	1	3.61538	1	3	0	0	0
18	1	1	12	1	4	0	0	0	0	0	0	3	3	3	3	3	3	3	3	3	3	3	3	3	0	2	1	3	1	3	0	0	0
20	0	1	8	3	1	0	1	0	0	0	0	2	4	3	3	3	3	3	3	3	3	3	3	3	0	1	1	3	1	3	1	1	0
22	0	1	6	1	2	0	1	0	0	0	0	2	2	3	4	4	3	3	3	3	3	2	1	1	0	1	1	2.61538	1	3	1	1	0
24	0	1	11	1	2	0	1	0	0	0	0	3	2	3	3	2	3	4	4	3	2	1	3	3	0	1	1	2.76923	1	3	1	1	0
18	1	0	1	3	4	1	1	0	0	0	0	3	3	3	3	3	3	3	3	3	3	3	3	3	0	1	1	3	1	3	2	2	1
18	1	0	2	2	1	1	0	0	0	0	0	3	4	3	3	2	5	3	1	5	4	2	3	2	0	1	1	3.07692	1	3	1	1	0
20	1	0	3	1	2	1	1	0	0	1	0	4	4	4	3	3	4	3	3	3	3	3	4	3	0	1	1	3.38462	1	3	3	3	1
21	1	0	2	2	2	1	0	0	0	0	0	1	2	1	1	5	1	5	5	5	2	5	1	1	0	1	1	2.69231	1	3	1	1	0
24	1	1	13	1	2	1	1	1	0	0	0	1	1	1	1	5	3	5	5	5	3	5	2	1	0	1	1	2.92308	1	3	3	3	1
18	1	1	8	3	3	1	0	1	0	0	0	3	3	3	3	3	3	3	3	3	3	3	3	3	0	1	1	3	1	3	2	2	1
18	1	0	2	2	1	1	0	0	0	0	0	3	2	3	4	2	1	3	2	3	1	2	3	4	0	1	1	2.53846	1	3	1	1	0
25	0	0	1	3	2	0	1	0	0	0	0	1	1	1	3	3	3	3	3	3	3	3	3	1	0	1	1	2.38462	1	3	1	1	0
20	0	0	1	3	2	0	1	0	0	0	0	3	3	3	3	3	3	3	3	5	3	3	3	3	0	1	1	3.15385	1	3	1	1	0
21	0	0	1	3	2	0	0	0	0	0	0	3	3	3	3	3	3	3	3	3	3	3	3	3	0	1	1	3	1	3	0	0	0
25	0	0	3	1	2	1	1	0	0	0	0	4	4	3	3	4	3	4	3	4	3	4	3	4	0	1	1	3.53846	1	3	2	2	1
21	1	0	1	3	2	1	1	1	0	0	0	3	3	4	3	2	3	3	3	4	4	3	4	3	0	2	1	3.23077	1	3	3	3	1
22	1	1	8	3	2	1	1	0	0	0	0	3	3	2	3	3	2	4	4	4	2	5	4	3	0	2	1	3.23077	1	3	2	2	1
22	1	0	4	1	1	1	1	0	1	1	0	3	3	3	3	3	3	3	3	3	3	3	3	3	0	1	1	3	1	3	4	4	1
18	1	1	15	1	1	0	0	0	1	0	0	1	1	1	1	1	1	1	1	1	1	1	1	1	0	2	1	1	1	3	1	1	0
21	1	1	11	1	2	0	1	0	1	0	0	3	3	2	4	3	3	4	4	3	2	3	3	3	0	1	1	3.07692	1	3	2	2	1
25	1	0	2	2	1	0	1	0	1	0	0	3	3	3	3	3	3	3	3	3	3	3	3	3	0	2	1	3	1	3	2	2	1
24	0	0	1	3	4	0	1	0	0	0	0	4	4	4	2	3	3	3	3	3	3	3	3	3	0	2	1	3.15385	1	3	1	1	0
20	0	0	2	2	3	1	0	0	0	0	0	2	2	2	2	2	1	4	3	1	2	2	1	3	0	2	1	2.07692	1	3	1	1	0
23	0	0	1	3	2	1	1	0	1	0	0	3	3	4	3	2	3	2	4	3	3	2	4	2	0	2	1	2.92308	1	3	3	3	1
22	0	0	1	3	1	1	0	0	0	0	0	5	1	5	3	1	5	1	1	1	5	1	1	1	0	2	1	2.38462	1	3	1	1	0
19	0	0	1	3	1	1	0	1	0	0	0	3	3	3	3	3	3	3	3	3	3	3	3	3	0	1	1	3	1	3	2	2	1
19	0	0	2	2	4	1	0	0	0	0	0	4	3	3	5	3	4	4	4	2	3	4	2	2	0	1	1	3.30769	1	3	1	1	0
23	0	1	6	1	2	1	0	0	0	0	0	3	3	3	3	3	3	3	3	3	3	3	3	3	0	2	1	3	1	3	1	1	0
20	0	0	1	3	4	1	0	0	0	0	0	3	3	3	3	3	3	3	3	3	3	3	3	3	0	1	1	3	1	3	1	1	0
19	0	1	8	3	4	1	0	0	0	0	0	3	3	3	3	3	1	3	3	2	2	4	3	3	0	2	1	2.76923	1	3	1	1	0
23	0	0	1	3	4	1	0	0	0	0	0	2	3	3	4	3	1	3	2	2	3	4	1	2	0	1	1	2.53846	1	3	1	1	0
19	0	1	8	3	3	1	1	0	1	0	0	3	3	3	3	3	3	3	3	3	3	3	3	3	0	1	1	3	1	3	3	3	1
19	0	1	15	1	2	1	0	0	0	0	0	2	2	3	1	1	1	2	2	5	2	5	3	1	0	2	1	2.30769	1	3	1	1	0
21	0	0	1	3	3	1	1	0	0	0	0	3	3	2	2	3	3	3	3	3	3	3	2	3	0	1	1	2.76923	1	3	2	2	1
19	0	0	2	2	2	1	0	0	0	0	0	3	3	3	3	3	3	3	3	3	3	3	3	3	0	1	1	3	1	3	1	1	0
21	0	1	11	1	2	1	0	0	0	0	0	1	1	1	3	3	2	3	2	3	2	2	1	1	0	1	1	1.92308	1	3	1	1	0
21	0	1	15	1	2	1	1	0	1	0	0	3	2	2	3	5	3	2	3	2	4	2	1	1	0	1	1	2.53846	1	3	3	3	1
24	0	1	8	3	2	1	0	1	0	0	0	1	2	1	3	2	4	1	4	3	3	2	4	4	0	1	1	2.61538	1	3	2	2	1
21	0	1	13	1	2	1	0	0	0	0	0	2	2	3	2	5	3	2	2	2	4	3	2	2	0	2	1	2.61538	1	3	1	1	0
25	1	0	3	1	4	1	0	0	0	0	0	4	4	3	3	3	4	4	4	4	4	3	4	5	0	2	1	3.76923	1	3	1	1	0
21	1	0	2	2	2	1	0	0	0	0	0	4	4	3	4	4	3	4	2	3	4	3	2	1	0	1	1	3.15385	1	3	1	1	0
21	1	0	1	3	3	1	0	0	0	0	0	5	3	4	4	5	4	4	4	4	5	5	5	5	0	2	1	4.38462	1	3	1	1	0
23	1	0	2	2	2	1	0	0	0	0	0	3	2	2	2	4	4	3	3	3	3	3	3	3	0	2	1	2.92308	1	3	1	1	0
21	1	1	8	3	3	1	0	1	0	0	0	2	1	1	2	4	4	3	4	2	4	4	1	1	0	1	1	2.53846	1	3	2	2	1
25	1	1	8	3	2	1	0	0	0	0	0	4	5	2	1	4	3	3	5	4	5	5	2	5	0	1	1	3.69231	1	3	1	1	0
18	1	0	1	3	3	1	1	0	1	0	0	5	5	5	5	5	5	5	5	5	5	3	5	5	0	1	1	4.84615	1	3	3	3	1
25	1	0	3	1	2	1	0	0	0	0	0	2	1	1	1	1	1	1	1	1	1	1	1	1	0	1	1	1.07692	1	3	1	1	0
24	1	0	2	2	4	1	0	0	1	0	0	3	3	3	5	3	5	5	5	5	3	5	3	3	0	2	1	3.92308	1	3	2	2	1
18	1	0	2	2	1	1	0	0	0	0	0	3	3	3	3	3	3	3	2	3	3	3	2	2	0	1	1	2.76923	1	3	1	1	0
25	1	1	8	3	4	1	0	0	0	0	0	4	4	4	4	4	2	2	2	4	4	2	4	4	0	2	1	3.38462	1	3	1	1	0
20	1	1	8	3	3	1	0	0	0	0	0	2	5	3	4	3	3	2	4	3	3	4	2	3	0	1	1	3.15385	1	3	1	1	0
21	1	1	6	1	2	1	0	0	0	0	0	2	2	1	5	1	1	1	2	3	4	2	3	3	0	1	1	2.30769	1	3	1	1	0
18	1	0	1	3	1	1	0	0	0	0	0	3	3	3	3	3	3	3	3	3	3	3	3	3	0	2	1	3	1	3	1	1	0
19	0	1	8	3	4	1	0	1	0	0	0	5	4	4	4	4	4	5	4	3	4	4	4	4	0	2	1	4.07692	1	3	2	2	1
19	0	0	14	1	4	1	0	0	0	0	0	4	3	2	2	4	2	3	2	2	4	3	4	2	0	2	1	2.84615	1	3	1	1	0
22	1	1	15	1	3	1	0	1	0	0	0	3	3	2	2	3	3	3	3	3	3	3	3	4	0	1	1	2.92308	1	3	2	2	1
25	0	0	1	3	3	1	1	0	0	0	0	2	2	3	4	3	2	4	4	3	3	3	3	3	0	1	1	3	1	3	2	2	1
23	0	0	7	1	3	1	1	1	1	1	0	3	3	3	3	3	5	5	4	4	4	4	3	3	0	2	1	3.61538	1	3	5	5	1
20	0	0	1	3	3	1	1	1	0	0	0	3	3	3	3	3	3	3	3	3	3	3	3	3	0	1	1	3	1	3	3	3	1
25	0	1	9	2	3	1	0	1	0	0	0	2	2	3	3	3	3	3	3	3	3	3	3	2	0	1	1	2.76923	1	3	2	2	1
23	0	0	2	2	2	1	0	1	0	0	0	3	3	3	3	3	3	5	3	2	1	3	3	1	0	1	1	2.76923	1	3	2	2	1
23	0	0	1	3	3	1	1	1	0	0	0	4	2	4	4	4	4	2	3	4	4	3	4	4	0	1	1	3.53846	1	3	3	3	1
24	0	1	9	2	4	1	0	0	1	0	0	3	2	2	3	3	3	4	2	4	4	4	4	3	0	3	1	3.15385	1	3	2	2	1
20	0	0	2	2	3	1	1	0	1	0	0	4	2	2	4	2	3	3	3	3	2	1	4	1	0	2	1	2.61538	1	3	3	3	1
22	0	0	2	2	2	1	0	1	0	0	0	3	3	3	3	3	3	3	3	3	3	3	3	3	0	1	1	3	1	3	2	2	1
24	0	1	6	1	4	1	1	0	0	0	0	1	1	3	3	4	4	4	4	3	3	3	3	1	0	2	1	2.84615	1	3	2	2	1
21	0	1	8	3	1	1	1	1	1	0	0	2	2	1	4	3	4	3	4	2	4	2	1	1	0	1	1	2.53846	1	3	4	4	1
21	0	1	8	3	3	1	1	1	0	0	0	3	3	4	3	3	2	3	3	3	3	3	2	2	0	1	1	2.84615	1	3	3	3	1
21	0	1	8	3	3	1	1	1	0	0	0	3	2	2	3	2	2	2	3	2	3	2	3	2	0	1	1	2.38462	1	3	3	3	1
19	0	0	2	2	3	1	1	0	0	0	0	3	3	2	2	4	4	3	2	3	3	3	4	2	0	1	1	2.92308	1	3	2	2	1
22	0	0	2	2	2	1	0	0	1	0	0	2	3	4	2	5	4	5	5	5	3	4	2	2	0	1	1	3.53846	1	3	2	2	1
22	1	1	8	3	2	1	1	1	1	1	0	3	4	4	3	4	3	4	4	5	3	5	3	3	0	2	1	3.69231	1	3	5	5	1
24	1	0	2	2	2	1	0	1	1	0	0	3	3	4	2	4	3	3	3	1	3	1	4	1	0	2	1	2.69231	1	3	3	3	1
18	1	0	14	1	4	1	0	1	1	0	0	3	2	3	1	1	1	2	5	3	4	1	4	2	0	1	1	2.46154	1	3	3	3	1
20	1	0	1	3	2	1	1	1	1	0	0	2	3	2	3	4	4	3	3	3	3	3	3	2	0	1	1	2.92308	1	3	4	4	1
25	1	0	1	3	2	1	1	0	0	0	0	5	3	3	2	1	3	4	2	5	2	5	4	2	0	1	1	3.15385	1	3	2	2	1
25	1	0	1	3	2	1	0	1	0	0	0	1	1	3	3	5	1	3	3	3	4	3	1	1	0	1	1	2.46154	1	3	2	2	1
19	1	0	2	2	1	1	1	1	1	0	0	3	3	3	3	3	3	3	3	3	3	3	3	3	0	1	1	3	1	3	4	4	1
20	1	1	9	2	2	1	0	1	1	1	0	3	1	2	2	2	2	3	1	3	3	2	3	3	0	1	1	2.30769	1	3	4	4	1
20	1	0	1	3	1	1	1	1	0	0	0	3	4	3	4	3	3	3	3	2	2	2	3	2	0	1	1	2.84615	1	3	3	3	1
19	1	1	8	3	2	1	0	0	1	1	0	2	2	3	2	2	3	2	4	2	3	2	2	3	0	1	1	2.46154	1	3	3	3	1
18	0	1	8	3	4	1	1	1	0	1	0	4	4	5	2	3	4	3	3	3	4	4	4	4	0	1	1	3.61538	1	3	4	4	1
21	0	0	1	3	2	1	1	0	1	0	0	4	3	4	3	4	5	5	4	4	2	5	5	5	0	2	1	4.07692	1	3	3	3	1
21	0	1	8	3	2	0	0	0	0	0	1	3	3	2	3	3	4	3	4	3	3	3	4	3	0	1	1	3.15385	1	4	0	0	0
18	1	0	14	1	3	0	0	0	0	0	1	3	1	1	4	5	4	4	4	4	3	4	4	5	0	1	1	3.53846	1	4	0	0	0
18	0	0	1	3	3	1	0	0	0	0	1	3	4	4	3	2	2	2	4	4	3	4	3	2	0	2	1	3.07692	1	4	1	1	0
20	1	0	1	3	2	1	0	0	0	0	1	4	1	3	4	4	2	4	2	3	2	5	4	3	0	2	1	3.15385	1	4	1	1	0
19	0	0	1	3	2	0	1	0	1	1	1	4	4	4	5	5	5	5	5	5	5	4	3	4	0	2	1	4.46154	1	4	3	3	1
24	0	1	8	3	2	0	1	0	0	0	1	4	3	2	2	4	5	3	1	5	3	3	2	3	0	1	1	3.07692	1	4	1	1	0
24	0	0	2	2	3	1	1	1	1	0	1	5	3	3	2	4	4	3	3	3	4	3	3	2	0	1	1	3.23077	1	4	4	4	1
21	1	0	2	2	1	0	0	1	0	0	1	4	3	4	3	3	5	2	5	1	4	5	4	4	0	2	1	3.61538	1	4	1	1	0
25	1	0	1	3	1	1	1	1	1	0	1	4	4	3	2	3	2	2	3	2	3	4	3	2	0	1	1	2.84615	1	4	4	4	1
24	1	0	2	2	4	0	1	0	1	0	1	3	3	3	3	3	3	3	3	3	3	3	3	3	0	1	1	3	1	4	2	2	1
21	1	0	1	3	4	0	1	0	0	0	1	5	5	5	4	3	3	3	5	4	2	3	5	5	0	1	1	4	1	4	1	1	0
24	0	1	12	1	2	0	1	0	0	0	1	3	2	1	1	2	4	1	2	1	1	2	1	1	0	1	1	1.69231	1	4	1	1	0
22	1	0	14	1	4	1	1	0	1	0	1	3	3	3	3	3	3	3	3	3	3	3	3	3	0	1	1	3	1	4	3	3	1
22	0	0	1	3	3	1	0	0	0	0	1	2	2	4	3	2	3	2	3	1	3	2	2	3	0	1	1	2.46154	1	4	1	1	0
20	0	0	14	1	1	1	0	1	0	0	1	2	4	3	3	3	3	3	4	2	2	2	3	3	0	2	1	2.84615	1	4	2	2	1
20	0	0	2	2	1	1	0	0	0	0	1	2	3	2	3	4	3	3	3	4	3	4	4	3	0	2	1	3.15385	1	4	1	1	0
23	0	1	8	3	1	1	0	0	0	0	1	3	2	1	3	3	2	3	3	4	2	1	2	3	0	3	1	2.46154	1	4	1	1	0
20	1	1	8	3	2	1	0	0	0	0	1	2	4	3	1	3	3	2	2	3	2	3	3	2	0	2	1	2.53846	1	4	1	1	0
20	1	0	1	3	3	1	0	0	0	0	1	3	3	2	3	1	4	4	4	4	2	2	2	3	0	2	1	2.84615	1	4	1	1	0
20	0	0	2	2	2	1	0	0	0	0	1	4	3	2	2	3	3	2	3	3	2	3	1	5	0	1	1	2.76923	1	4	1	1	0
19	1	1	9	2	2	1	0	0	0	0	1	2	3	4	3	1	3	2	4	5	1	3	3	2	0	1	1	2.76923	1	4	1	1	0
23	1	1	9	2	2	1	0	0	1	0	1	3	2	3	3	5	3	3	2	4	3	4	4	4	0	1	1	3.30769	1	4	2	2	1
23	1	0	3	1	4	1	0	0	0	0	1	4	2	4	4	5	4	3	2	4	2	4	4	2	0	1	1	3.38462	1	4	1	1	0
21	1	1	10	1	2	1	0	0	0	0	1	4	4	4	4	3	3	3	4	5	2	3	2	5	0	2	1	3.53846	1	4	1	1	0
23	1	1	8	3	3	1	0	0	0	0	1	2	2	2	3	2	2	3	3	2	3	2	1	4	0	1	1	2.38462	1	4	1	1	0
19	1	0	1	3	1	1	0	0	0	0	1	1	4	2	1	3	4	1	2	3	1	3	3	2	0	3	1	2.30769	1	4	1	1	0
19	1	0	1	3	1	1	0	0	0	0	1	3	3	3	3	3	3	3	3	3	3	3	3	3	0	2	1	3	1	4	1	1	0
23	0	0	3	1	1	1	1	0	1	1	1	1	1	1	5	2	3	3	3	3	3	3	1	1	0	1	1	2.30769	1	4	4	4	1
18	1	1	12	1	2	1	0	0	0	0	1	1	4	4	5	3	4	1	1	3	2	4	2	2	0	1	1	2.76923	1	4	1	1	0
19	0	0	14	1	1	1	1	0	0	0	1	4	2	2	1	2	5	5	4	5	3	5	5	5	0	1	1	3.69231	1	4	2	2	1
20	0	0	2	2	4	1	0	1	0	0	1	1	1	1	3	2	3	3	4	3	2	4	1	1	0	2	1	2.23077	1	4	2	2	1
20	0	0	2	2	1	1	0	1	0	0	1	3	3	3	3	3	3	3	3	3	3	3	3	3	0	2	1	3	1	4	2	2	1
23	0	0	1	3	4	1	0	1	0	0	1	4	4	4	4	4	4	4	4	4	4	4	4	4	0	2	1	4	1	4	2	2	1
24	0	1	8	3	2	1	0	0	0	0	1	3	4	5	2	4	5	5	4	4	5	4	4	1	0	1	1	3.84615	1	4	1	1	0
19	0	1	9	2	3	1	1	0	1	0	1	3	3	3	3	3	3	3	3	3	3	3	3	3	0	2	1	3	1	4	3	3	1
21	0	0	2	2	2	1	0	1	1	0	1	3	3	1	3	2	4	2	3	2	3	4	1	3	0	1	1	2.61538	1	4	3	3	1
21	0	0	1	3	2	1	0	0	1	0	1	3	3	3	3	4	3	3	2	2	3	3	3	4	0	3	1	3	1	4	2	2	1
24	0	0	2	2	4	1	0	1	1	0	1	4	5	3	5	4	4	5	5	3	4	4	5	4	0	1	1	4.23077	1	4	3	3	1
21	0	1	8	3	3	1	1	1	1	0	1	2	5	1	3	3	1	2	1	2	3	1	5	3	0	2	1	2.46154	1	4	4	4	1
23	0	0	14	1	3	1	1	0	0	1	1	1	5	3	2	4	3	4	5	2	2	4	1	1	0	2	1	2.84615	1	4	3	3	1
24	0	1	9	2	3	1	1	1	1	0	1	4	4	2	5	5	4	5	5	4	4	3	5	5	0	2	1	4.23077	1	4	4	4	1
20	0	1	8	3	2	1	0	0	1	0	1	3	3	4	3	3	3	2	3	3	4	3	2	2	0	1	1	2.92308	1	4	2	2	1
22	0	1	8	3	2	1	1	0	0	0	1	1	2	1	2	2	3	3	2	3	3	3	4	2	0	1	1	2.38462	1	4	2	2	1
25	1	0	1	3	3	1	1	1	0	0	1	1	4	3	3	1	3	4	2	4	4	2	1	1	0	1	1	2.53846	1	4	3	3	1
22	1	1	8	3	2	1	0	1	0	0	1	3	4	2	4	3	4	5	4	3	2	3	3	4	0	2	1	3.38462	1	4	2	2	1
21	1	1	8	3	4	1	0	1	0	0	1	2	3	3	2	3	3	1	1	2	3	1	2	3	0	1	1	2.23077	1	4	2	2	1
25	1	0	14	1	4	1	1	0	1	0	1	5	5	5	1	1	3	1	1	1	3	1	5	5	0	1	1	2.84615	1	4	3	3	1
22	1	0	2	2	2	1	1	1	0	0	1	3	1	2	4	3	4	4	3	4	3	4	4	5	0	1	1	3.38462	1	4	3	3	1
24	1	0	2	2	4	1	1	0	0	0	1	5	3	3	5	3	5	5	3	4	4	5	4	3	0	2	1	4	1	4	2	2	1
22	1	0	3	1	3	1	1	0	0	0	1	4	3	3	3	3	3	2	4	2	4	4	1	2	0	1	1	2.92308	1	4	2	2	1
25	1	0	2	2	4	1	0	1	1	0	1	4	2	4	4	4	3	4	4	2	4	3	2	3	0	1	1	3.30769	1	4	3	3	1
22	1	0	2	2	2	1	1	1	1	0	1	1	2	4	4	5	2	4	4	4	4	2	2	4	0	2	1	3.23077	1	4	4	4	1
24	1	0	1	3	1	1	1	1	1	1	1	4	1	3	5	4	4	5	3	4	5	4	4	2	0	3	1	3.69231	1	4	5	5	1
24	1	1	10	1	3	1	1	1	1	0	1	4	4	5	4	4	2	4	5	4	4	3	4	3	0	1	1	3.84615	1	4	4	4	1
21	1	0	2	2	4	1	0	1	0	0	1	3	5	5	4	3	5	5	5	5	4	5	5	5	0	1	1	4.53846	1	4	2	2	1
22	1	0	3	1	3	1	1	1	0	0	1	2	2	2	4	2	3	4	4	4	4	4	4	4	0	1	1	3.30769	1	4	3	3	1
21	1	0	1	3	2	1	1	0	1	0	1	5	4	2	2	5	4	1	1	3	2	2	4	4	0	3	1	3	1	4	3	3	1
20	0	0	14	1	2	1	1	0	1	0	1	1	5	1	1	1	4	1	1	1	5	1	1	1	0	2	1	1.84615	1	4	3	3	1
18	1	0	4	1	2	1	1	1	1	1	1	5	5	4	5	5	5	5	4	5	3	5	4	4	1	#NULL!	-999	4.53846	2	5	6	5	1
22	1	0	1	3	2	0	0	0	0	0	1	2	2	2	3	4	2	3	3	3	3	3	4	2	1	#NULL!	-999	2.76923	2	5	1	0	0
20	0	0	1	3	1	1	1	1	0	1	1	3	1	1	3	3	2	2	3	3	3	3	1	1	1	#NULL!	-999	2.23077	2	5	5	4	1
22	0	0	1	3	3	1	0	0	1	0	1	3	3	3	3	3	3	3	3	3	3	3	3	3	1	#NULL!	-999	3	2	5	3	2	1
18	0	0	3	1	2	1	1	0	0	0	1	2	2	2	4	4	3	3	4	4	2	3	2	1	1	#NULL!	-999	2.76923	2	5	3	2	1
25	0	0	1	3	3	1	1	1	1	1	1	1	1	1	2	3	5	4	1	1	5	1	4	1	1	#NULL!	-999	2.30769	2	5	6	5	1
25	0	1	8	3	3	1	1	1	1	0	1	1	4	1	2	3	1	3	2	1	4	4	4	2	1	#NULL!	-999	2.46154	2	5	5	4	1
25	1	1	6	1	1	1	1	1	1	1	1	3	3	3	3	3	3	3	3	3	3	3	3	3	1	#NULL!	-999	3	2	5	6	5	1
19	1	0	4	1	1	1	1	1	1	1	1	1	1	1	1	1	1	1	1	1	1	1	1	1	1	#NULL!	-999	1	2	5	6	5	1
19	1	0	1	3	4	0	0	0	0	0	1	1	1	1	4	3	4	1	4	4	1	4	1	1	1	#NULL!	-999	2.30769	2	5	1	0	0
19	1	0	1	3	4	1	0	0	0	1	1	2	3	1	5	5	2	2	2	1	4	2	4	1	1	#NULL!	-999	2.61538	2	5	3	2	1
20	1	0	1	3	4	1	1	0	1	1	1	4	4	2	1	1	5	4	4	4	4	4	5	4	1	#NULL!	-999	3.53846	2	5	5	4	1
22	1	0	3	1	4	1	0	1	1	0	1	5	2	1	5	4	1	5	3	5	2	4	5	5	1	#NULL!	-999	3.61538	2	5	4	3	1
25	1	1	6	1	2	1	1	1	1	1	1	4	4	4	4	4	5	4	4	4	4	5	5	4	1	#NULL!	-999	4.23077	2	5	6	5	1
23	0	1	8	3	2	1	1	1	1	0	1	3	3	3	3	3	3	3	3	3	4	3	1	3	1	#NULL!	-999	2.92308	2	5	5	4	1
24	0	0	1	3	3	1	1	0	1	1	1	2	2	2	2	2	4	4	4	4	2	4	4	2	1	#NULL!	-999	2.92308	2	5	5	4	1
18	0	1	8	3	2	1	1	0	0	0	1	3	2	3	4	4	3	2	2	4	3	3	3	3	1	#NULL!	-999	3	2	5	3	2	1
25	1	0	1	3	4	1	1	1	1	1	1	4	5	4	4	5	5	5	5	5	4	5	5	5	1	#NULL!	-999	4.69231	2	5	6	5	1
18	1	0	1	3	3	1	1	0	1	1	1	3	1	1	2	3	5	5	5	5	3	5	5	3	1	#NULL!	-999	3.53846	2	5	5	4	1
20	1	0	1	3	4	1	1	0	1	1	1	5	3	2	3	1	3	5	5	5	1	5	5	4	1	#NULL!	-999	3.61538	2	5	5	4	1
25	1	0	1	3	2	1	1	1	1	1	1	1	2	3	3	1	4	2	4	3	4	3	1	1	1	#NULL!	-999	2.46154	2	5	6	5	1
18	1	0	1	3	2	1	1	0	1	0	1	1	1	4	3	1	5	2	3	2	4	2	5	1	1	#NULL!	-999	2.61538	2	5	4	3	1
22	0	1	8	3	3	1	1	1	1	0	1	1	3	1	1	4	5	4	5	5	4	5	4	2	1	#NULL!	-999	3.38462	2	5	5	4	1
19	1	0	3	1	2	1	1	0	1	1	1	2	2	1	4	2	4	1	1	1	5	1	1	1	1	#NULL!	-999	2	2	5	5	4	1
25	0	0	1	3	4	1	1	1	1	1	1	2	2	2	3	3	3	3	3	3	3	3	3	2	1	#NULL!	-999	2.69231	2	5	6	5	1
20	0	0	1	3	3	1	1	0	0	1	1	3	3	3	3	3	3	3	3	3	3	3	3	3	1	#NULL!	-999	3	2	5	4	3	1
24	0	0	3	1	4	1	1	1	0	1	1	4	2	4	3	2	3	3	2	5	3	3	2	2	1	#NULL!	-999	2.92308	2	5	5	4	1
18	0	0	1	3	2	1	0	0	0	0	1	5	2	3	3	3	4	3	4	4	5	5	4	4	1	#NULL!	-999	3.76923	2	5	2	1	0
19	0	1	9	2	1	1	0	1	1	1	1	3	4	5	3	2	3	2	4	4	5	3	4	2	1	#NULL!	-999	3.38462	2	5	5	4	1
18	0	0	1	3	4	1	0	0	1	1	1	1	4	2	4	5	1	2	1	5	4	5	3	2	1	#NULL!	-999	3	2	5	4	3	1
20	0	0	1	3	2	1	1	0	0	0	1	1	2	3	3	3	3	3	3	3	3	1	3	3	1	#NULL!	-999	2.61538	2	5	3	2	1
24	0	0	7	1	1	1	1	1	1	1	1	3	3	3	2	4	4	2	3	2	3	3	2	2	1	#NULL!	-999	2.76923	2	5	6	5	1
21	0	1	15	1	2	1	0	1	1	0	1	3	2	2	2	3	5	2	5	4	3	3	5	3	1	#NULL!	-999	3.23077	2	5	4	3	1
22	0	0	2	2	3	1	0	0	0	0	1	5	3	4	5	3	5	3	5	4	4	4	4	5	1	#NULL!	-999	4.15385	2	5	2	1	0
23	0	0	1	3	4	1	1	1	1	1	1	4	5	5	5	5	5	4	4	5	5	4	4	4	1	#NULL!	-999	4.53846	2	5	6	5	1
24	0	0	1	3	3	1	1	1	1	1	1	2	2	2	3	3	4	2	2	2	4	2	2	2	1	#NULL!	-999	2.46154	2	5	6	5	1
24	0	1	8	3	4	1	0	1	1	1	1	2	4	3	5	5	5	4	4	4	4	4	2	4	1	#NULL!	-999	3.84615	2	5	5	4	1
20	0	1	8	3	1	1	1	0	0	1	1	1	1	3	3	3	3	1	1	1	1	3	2	1	1	#NULL!	-999	1.84615	2	5	4	3	1
21	0	0	2	2	3	1	1	1	1	0	1	2	2	3	4	4	3	5	5	4	4	5	4	2	1	#NULL!	-999	3.61538	2	5	5	4	1
20	0	0	1	3	4	1	0	1	1	1	1	5	4	4	4	3	4	5	4	4	5	4	5	5	1	#NULL!	-999	4.30769	2	5	5	4	1
23	0	0	1	3	2	1	1	0	1	1	1	4	4	4	4	4	4	4	5	4	4	4	4	4	1	#NULL!	-999	4.07692	2	5	5	4	1
23	0	0	2	2	3	1	1	1	1	1	1	2	3	2	3	3	2	2	3	2	2	2	1	2	1	#NULL!	-999	2.23077	2	5	6	5	1
22	0	0	1	3	3	1	1	1	1	1	1	2	2	2	2	3	4	4	4	4	4	4	4	2	1	#NULL!	-999	3.15385	2	5	6	5	1
23	1	1	9	2	1	1	1	0	1	1	1	5	4	4	4	3	5	4	5	5	4	4	5	5	1	#NULL!	-999	4.38462	2	5	5	4	1
21	1	1	8	3	1	1	1	1	1	1	1	4	4	2	2	1	4	1	4	1	4	1	3	1	1	#NULL!	-999	2.46154	2	5	6	5	1
19	1	1	8	3	1	1	0	0	0	0	1	3	3	3	3	3	3	3	3	3	3	3	3	3	1	#NULL!	-999	3	2	5	2	1	0
20	1	0	1	3	3	1	1	1	0	1	1	1	1	4	1	1	2	3	3	4	4	2	2	2	1	#NULL!	-999	2.30769	2	5	5	4	1
23	1	1	9	2	4	1	1	1	1	1	1	3	3	2	3	5	2	2	3	3	2	3	5	4	1	#NULL!	-999	3.07692	2	5	6	5	1
20	1	0	1	3	4	1	1	1	1	1	1	5	4	2	1	4	3	1	1	4	1	3	2	2	1	#NULL!	-999	2.53846	2	5	6	5	1
25	1	1	10	1	2	1	1	1	1	1	1	2	4	4	3	5	2	4	3	5	3	3	3	1	1	#NULL!	-999	3.23077	2	5	6	5	1
25	1	1	8	3	4	1	1	0	1	1	1	3	3	3	5	4	1	3	4	5	4	4	3	4	1	#NULL!	-999	3.53846	2	5	5	4	1
21	1	1	8	3	2	1	1	1	1	1	1	2	2	2	2	3	5	5	5	5	1	5	2	2	1	#NULL!	-999	3.15385	2	5	6	5	1
20	1	0	1	3	3	1	1	0	1	1	1	1	1	1	1	2	5	1	1	1	5	2	1	5	1	#NULL!	-999	2.07692	2	5	5	4	1
25	1	0	2	2	3	1	1	1	1	1	1	5	4	5	4	3	2	5	5	3	3	2	4	5	1	#NULL!	-999	3.84615	2	5	6	5	1
22	1	0	1	3	3	1	0	0	1	1	1	3	3	3	3	3	4	4	4	4	2	4	3	3	1	#NULL!	-999	3.30769	2	5	4	3	1
18	1	0	1	3	3	1	1	1	1	0	1	1	1	1	3	3	2	1	2	1	3	1	1	1	1	#NULL!	-999	1.61538	2	5	5	4	1
18	1	0	1	3	3	1	1	0	1	1	1	3	3	3	3	5	5	2	4	4	4	2	4	3	1	#NULL!	-999	3.46154	2	5	5	4	1
18	1	0	1	3	3	1	1	0	1	0	1	4	3	2	3	3	4	4	3	4	2	4	3	4	1	#NULL!	-999	3.30769	2	5	4	3	1
20	1	0	2	2	3	1	1	1	1	1	1	3	1	3	3	3	3	3	4	4	4	5	5	4	1	#NULL!	-999	3.46154	2	5	6	5	1
18	1	0	1	3	3	1	1	1	1	1	1	3	3	3	3	3	3	3	3	3	3	2	3	3	1	#NULL!	-999	2.92308	2	5	6	5	1
20	1	0	3	1	2	1	1	1	1	1	1	3	2	3	2	3	2	3	3	2	3	3	3	3	1	#NULL!	-999	2.69231	2	5	6	5	1
19	1	0	1	3	3	1	1	1	1	1	1	3	2	3	3	2	1	2	2	2	4	2	2	1	1	#NULL!	-999	2.23077	2	5	6	5	1
24	1	1	15	1	3	1	0	1	1	1	1	2	3	3	3	3	3	3	3	3	4	3	4	3	1	#NULL!	-999	3.07692	2	5	5	4	1
